# Supplementary material for: Datasets linking ethnic perceptions to undergraduate students learning outcomes in a Nigerian Tertiary Institution
Source: Data Brief. 2018 Mar 22;18:760–4. doi: 10.1016/j.dib.2018.03.069 (PMC5996317; doi:10.1016/j.dib.2018.03.069)
Supplement: Supplementary file 2 — Supplementary material [file mmc2.xlsx]

## Sheet: Sheet1
ID No	College	GeoZone	YoG	CGPA	JAMB score	WAEC Aggregate
3404	CBSS	South West	2009	2.24444	229	2.91667
7824	CLDS	South West	2010	2.36058	196	2.5
3451	CBSS	South East	2008	2.55825	207	2.60417		KEY
7141	CLDS	South West	2008	2.79581	135	2.86458		ID No	Randomly generated number sequence
3410	CBSS	South West	2008	3.04651	196	3.59375		College	Respondents Academic College
3471	CBSS	South West	2008	3.90909	230	3.35938		GeoZone	Geopolitical Zones in Nigeria
3458	CBSS	South West	2009	1.67029	160	2.5		YoG	Year of Graduation
2492	CBSS	South East	2008	3.20942	188	2.43056		CGPA	Overall Cumulative Grade Point Average
2485	CBSS	South East	2009	1.82051	147	2.65625		Jambscore	Pre-University admission examination scores
2486	CBSS	South East	2008	2.4633	186	3.20312		WAEC Aggregate	Secondary School finals examination aggregate on a Scale of 5
2468	CBSS	South South	2008	1.94606	238	2.875
7139	CLDS	South West	2008	2.73545	143	2.54167
2474	CBSS	South South	2008	2.22523	250	3.51562		COLLEGE KEY
2530	CBSS	South West	2008	2.58371	187	2.5		CBSS	College of Business and Social Sciences
2507	CBSS	North Central	2011	1.93878	199	2.5		CLDS	College of Leadership and Development Studies
2529	CBSS	South West	2008	3.20541	182	2.5		CST	College of Science and Technology
2522	CBSS	South East	2008	1.61921	213	2.63889		COE	College of Engineering
2524	CBSS	South West	2009	2.3981	172	3.90625
8707	CLDS	South West	2008	3.12778	168	3.59375
2527	CBSS	South South	2008	2.76106	125	3.4375
7905	CLDS	South East	2008	2.98361	164	2.67857
6293	CBSS	South East	2008	2.92398	165	1.95312
6273	CBSS	South South	2008	1.65812	140	2
3958	CBSS	South West	2011	1.82692	150	1.66667
6322	CBSS	South East	2008	2.15459	210	2.67857
6171	CBSS	North Central	2009	2	154	2.42188
7142	CLDS	South East	2008	2.89062	229	3.875
6215	CBSS	South West	2008	3.14205	190	2.39583
6223	CBSS	South West	2008	2.4	130	2.74038
10884	CST	South West	2008	2.50226	155	2.91667
10889	CST	South South	2008	2.4843	176	3.64583
19928	CST	South East	2010	2.38783	180	3.5
10904	CST	South West	2008	2.33	267	2.39583
15991	CST	North Central	2008	3.96407	208	2.75
19932	CST	South West	2008	2.65019	126	2.625
19938	CST	South West	2008	2.75641	145	2.8125
19941	CST	South West	2009	2.71681	194	2.91667
19288	CoE	South West	2008	2.15242	148	2.1875
4501	CBSS	South West	2009	2.30041	146	2.5
17030	CoE	South South	2008	3.31336	136	3.33333
19260	CoE	South West	2008	2.32714	195	2.91667
1439	CBSS	South South	2008	1.77091	162	2.1875
1622	CBSS	North Central	2008	2.42918	233	3.4375
1625	CBSS	South West	2009	2.32806	241	3.68056
3947	CBSS	South West	2008	2.25778	100	2.91667
1506	CBSS	South West	2008	2.08527	185	2.625
1523	CBSS	South South	2008	2.45652	199	1.875
1486	CBSS	South West	2009	1.6609	181	2.25962
1475	CBSS	South West	2008	2.6385	128	3.03571
1563	CBSS	South South	2008	2.78607	174	2.65625
18382	CoE	South East	2008	2.90987	230	2.70833
18383	CoE	South West	2008	3.71707	201	3.4375
17158	CoE	South West	2008	4.39512	213	4.58333
17105	CoE	South East	2008	4.17561	228	3.30357
19344	CoE	North Central	2008	2.41825	211	3.95833
18381	CoE	South South	2008	4.50244	213	3.26389
19364	CoE	South West	2008	2.55372	191	2.91667
19355	CoE	South West	2008	3.51905	219	3.26389
19356	CoE	South West	2008	2.36032	157	3.40278
19357	CoE	North Central	2008	3.25	164	2.56944
19359	CoE	South South	2008	3.7217	258	3.82812
19360	CoE	South West	2008	3.19444	227	3.26389
19361	CoE	South West	2008	2.44314	208	3.33333
18384	CoE	South West	2008	3.09091	177	3.81944
19351	CoE	South West	2009	3.16594	217	3.19444
19365	CoE	South West	2008	4.61951	223	3.32031
19366	CoE	South South	2008	3.57212	230	3.63281
19367	CoE	South South	2008	4.30244	208	3.40278
16032	CST	South West	2008	2.78836	158	3.19444
19369	CoE	South West	2008	3.94762	178	3.03571
16033	CST	South West	2010	2.16738	179	2.5
19363	CoE	South West	2008	3.77143	156	3.125
16024	CST	South South	2008	2.72081	134	3
3977	CBSS	South West	2008	2.42308	155	2.08333
19353	CoE	South West	2008	3.74272	182	2.8125
19352	CoE	South West	2008	3.45714	175	2.84722
19346	CoE	South South	2008	2.69397	171	3.20312
19347	CoE	South West	2010	2.03822	154	2.8125
19348	CoE	South West	2008	2.60417	136	2.91667
19349	CoE	South West	2008	3.36792	256	2.84722
19350	CoE	South West	2009	1.83077	219	3
17137	CoE	South West	2008	3.82524	212	3.125
17129	CoE	South West	2008	3.68037	227	3.51562
17131	CoE	South West	2008	4.09135	149	3.39844
17133	CoE	South West	2009	1.91531	145	3.75
19336	CoE	South West	2008	3.2511	215	3.47222
17136	CoE	South West	2008	4.21739	188	3.4375
18375	CoE	North Central	2008	4.09569	227	3.98438
17138	CoE	South South	2008	4.10048	225	3.59375
19337	CoE	South West	2008	3.62201	147	2.89062
17140	CoE	South East	2008	4.1699	215	3.51562
17142	CoE	South East	2008	4.27536	219	2.96875
18376	CoE	South West	2008	3.96602	208	3.34559
17144	CoE	South South	2010	1.83667	198	3.25658
17145	CoE	South South	2008	2.78059	232	4.0625
17135	CoE	South West	2008	4.08134	157	3.19444
17115	CoE	South West	2008	4.74634	247	4.30556
18371	CoE	South West	2008	4.15789	259	2.5
17107	CoE	North Central	2008	2.41502	220	2.84722
17108	CoE	South West	2008	4.03415	197	3.95833
17110	CoE	South South	2008	2.85652	181	2.8125
17113	CoE	South West	2008	4.17561	195	3.19444
17126	CoE	South South	2010	1.8589	165	3.47222
17147	CoE	South West	2008	2.16434	142	2.5
19334	CoE	South West	2008	2.58051	196	3.75
17116	CoE	South West	2009	2.92766	221	3.22115
19335	CoE	South South	2008	2.82553	232	2.89062
18373	CoE	South South	2008	3.25463	297	4.14062
16008	CST	South South	2010	1.93927	114	3.28125
17121	CoE	South East	2008	3.72512	268	3.125
17122	CoE	South West	2008	3.02262	138	3.30357
17123	CoE	South West	2008	2.90517	195	2.77778
14967	CST	South West	2008	3.50633	127	2.625
19341	CoE	South West	2008	4.80488	248	3.28125
3496	CBSS	South West	2008	3.30857	124	2.22222
19342	CoE	South West	2008	3.43602	137	2.65625
19343	CoE	South West	2008	3.11628	169	3.22115
14971	CST	South South	2009	1.95175	202	2.67857
19943	CST	South West	2010	2.18391	163	2.29167
19372	CoE	South East	2008	3.15652	222	3.125
18377	CoE	South West	2008	3.70952	209	3.83929
17148	CoE	North Central	2008	4.29952	185	3.59375
18379	CoE	South West	2008	4.57073	208	4.0625
17152	CoE	South West	2008	3.13717	195	3.22917
17154	CoE	South South	2008	3.13004	256	2.91667
19339	CoE	South West	2008	2.5	223	3.125
17155	CoE	South South	2008	2.44223	166	3.48214
19340	CoE	South West	2008	4.3561	224	3.47222
19944	CST	South West	2008	2.5679	157	2.26562
16086	CST	South West	2008	2.53476	199	3.03571
16087	CST	South West	2008	2.21457	126	2.93269
10960	CST	South West	2008	2.12889	184	1.98529
19946	CST	South West	2009	2.13378	184	3.07292
10965	CST	North Central	2008	2.595	192	2.4375
19947	CST	South West	2008	3.50467	224	3.57143
19948	CST	South West	2008	3.05752	252	3.54167
19950	CST	South West	2008	3.76442	192	3.16176
19954	CST	South West	2008	3.68421	132	2.8125
19955	CST	South West	2008	3.71498	186	2.8125
10942	CST	South South	2008	2.37321	247	3.40278
10931	CST	South West	2008	2.925	154	3.75
10939	CST	South South	2008	2.84404	207	3.75
12200	CST	South West	2011	1.9243	149	1.83594
19401	CoE	South West	2008	2.77273	169	2.86765
19391	CoE	South South	2008	3.18981	177	3.01136
19392	CoE	South West	2008	3.42381	192	2.5
9552	CBSS	South West	2008	4.27811	212	3.20312
19394	CoE	South East	2008	4.35122	241	3.75
19395	CoE	South South	2010	1.94295	210	2.8125
18393	CoE	South West	2008	4.32195	233	3.05556
19390	CoE	South East	2008	3.73558	154	4.46429
19402	CoE	South East	2008	3.86829	168	3.68056
19403	CoE	South South	2008	2.85153	207	2.53676
19408	CoE	South West	2008	3.10268	215	3.05556
19410	CoE	South West	2008	2.29119	199	3.04688
19411	CoE	South West	2008	2.88745	187	3.35938
19397	CoE	South West	2008	3.18224	205	3.20312
19373	CoE	South South	2008	2.93013	181	2.58929
19376	CoE	South East	2008	3.85446	216	3.82812
19378	CoE	South East	2008	3.07692	236	3.67188
19381	CoE	South West	2008	4.10244	188	2.98611
18392	CoE	South South	2008	3.57273	242	2.96875
15036	CST	South West	2008	1.90498	162	3.33333
19384	CoE	South East	2008	3.89855	238	3.75
19385	CoE	South East	2008	3.35238	231	2.5
19387	CoE	South West	2008	3.06512	179	3.08036
19388	CoE	South West	2008	3.41706	164	3.06818
18391	CoE	South West	2008	3.56731	162	2.56944
19413	CoE	South West	2008	3.83575	237	3.81944
9553	CBSS	South East	2008	3.17877	239	2.89062
18397	CoE	South West	2008	4.26829	204	2.57812
17159	CoE	South West	2008	3.32394	191	2.43056
17160	CoE	South West	2008	3.22477	160	3.26389
1716	CBSS	South East	2008	2.41964	220	2.1875
16046	CST	North Central	2009	2.68812	167	2.5
18395	CoE	South West	2008	3.89756	196	3.88889
19416	CoE	South West	2008	4.68932	276	3.85417
19417	CoE	South West	2008	3.33796	204	3.0625
19418	CoE	South West	2008	3.32258	199	3.19444
19421	CoE	South West	2008	4.39024	207	2.77778
19422	CoE	South West	2008	4.17073	208	3.625
19424	CoE	South South	2009	2.0418	168	3.75
19427	CoE	South West	2008	4.20853	204	3.95833
19429	CoE	South West	2008	3.33019	247	3.04688
19432	CoE	South South	2008	3.75962	190	3.125
19433	CoE	South West	2008	3.30374	230	4
19434	CoE	South South	2008	2.38372	186	3.41346
9453	CBSS	South East	2008	2.52838	180	2.96875
17106	CoE	South West	2008	3.13242	140	3.39286
7909	CLDS	South South	2009	2.44444	236	3.21023
9500	CBSS	South East	2008	2.14783	201	3.50543
9487	CBSS	South West	2008	1.98846	248	3.30357
9478	CBSS	South West	2008	1.90789	145	2.8125
7917	CLDS	South West	2008	2.90769	190	3.75
9486	CBSS	South South	2009	1.95397	281	2.42188
9738	CBSS	South West	2008	2.83889	243	2.08333
4536	CBSS	South South	2008	4.0904	135	2.70833
7152	CLDS	South South	2008	2.50746	151	4.0625
1714	CBSS	South West	2009	1.84906	177	3.09028
8708	CLDS	South West	2008	2	120	2.73438
17053	CoE	South West	2008	3.54673	219	3.33333
19328	CoE	South West	2008	4.39423	270	3.75
17055	CoE	South West	2008	4.79612	209	4.30556
17057	CoE	South West	2008	3.55869	151	2.57353
18355	CoE	South West	2008	3.05702	242	4.02778
18356	CoE	South South	2008	3.79612	188	3.61111
17061	CoE	South West	2008	2.47347	156	2.57812
17062	CoE	South West	2008	2.36015	132	2.91667
18359	CoE	North Central	2008	4.34951	245	3.57143
17064	CoE	South East	2009	2.05903	184	3.61111
17065	CoE	South West	2008	4.61165	189	3.68056
19329	CoE	South West	2008	3.4977	250	2.96875
17058	CoE	South West	2008	2.98333	227	3.66667
17041	CoE	South West	2008	3.10909	172	3.05556
17035	CoE	South East	2008	4.00966	209	3.20833
17036	CoE	South East	2008	3.29167	166	2.75
17038	CoE	South West	2008	3.37915	201	3.61111
19327	CoE	South West	2008	3.60287	200	2.8125
18351	CoE	South West	2008	3.51174	229	2.4
17045	CoE	South West	2008	4.24272	238	2.98611
17046	CoE	South West	2008	3.12556	227	3.125
19326	CoE	South West	2008	4.3122	177	3.125
17048	CoE	South West	2009	2.58333	205	2.66667
18353	CoE	South West	2008	3.53081	240	3.75
17049	CoE	South West	2008	2.30882	138	3.125
17050	CoE	South East	2008	3.72816	214	3.64583
18368	CoE	South West	2008	2.14176	116	2.58929
18367	CoE	South West	2008	2.80335	232	3.82812
17091	CoE	South East	2008	4.04785	191	2.10938
17094	CoE	South West	2008	3.97596	273	4.16667
17095	CoE	South South	2008	4.02381	264	3.82812
16005	CST	South South	2008	2.15238	182	3.625
17098	CoE	South West	2010	1.96678	133	3.4375
17087	CoE	South East	2008	3.1106	170	2.94643
17100	CoE	North Central	2008	3.60829	188	3.4375
18369	CoE	South South	2008	2.53386	145	2.5
19331	CoE	South South	2008	2.97758	225	4.125
17104	CoE	North Central	2009	2.40876	168	2.97794
17097	CoE	South West	2008	3.39713	202	2.76786
6331	CBSS	South West	2008	2.60221	66	3.47222
17073	CoE	South South	2008	3.27313	170	3.48214
17075	CoE	South South	2008	4.125	207	3.125
18363	CoE	North Central	2008	4.0534	189	3.48214
17088	CoE	South West	2008	4.51707	231	2.56944
16002	CST	South South	2008	2.8359	149	3.4375
17080	CoE	South East	2008	3.12903	226	3.88889
17081	CoE	South West	2008	2.59917	152	2.5
17083	CoE	South West	2008	3.65865	200	3.4375
18365	CoE	South West	2008	3.82547	197	2.375
17086	CoE	South West	2011	2.28315	226	3.48214
17068	CoE	South South	2009	2.37405	234	3.90625
17076	CoE	South South	2008	4.88293	245	3.39844
9549	CBSS	South West	2008	2.65854	224	2.58929
9742	CBSS	South West	2008	2.57732	174	2.94643
19959	CST	South West	2008	2.50633	126	3.61111
8731	CLDS	South West	2008	3.24242	241	2.70833
10967	CST	South West	2009	1.95339	206	3.61607
19962	CST	South West	2010	2.82845	187	3.625
19964	CST	South West	2008	3.52804	151	2.70833
19967	CST	South West	2008	3.74272	144	3.125
19969	CST	South West	2008	4.16505	197	2.94643
19971	CST	South West	2008	4.23786	110	2.8125
19981	CST	South West	2008	3.14414	217	2.55682
19974	CST	South West	2008	4.00485	191	2.22222
19975	CST	South West	2008	3.30841	182	3.03241
19978	CST	South West	2009	2.22568	199	2.91667
18405	CoE	South East	2008	2.97166	196	3.59375
20065	CST	South South	2011	3.02174	190	2.29167
13078	CST	South East	2011	4.13772	175	3.75
20056	CST	South West	2013	2.02146	211	2.5
20057	CST	South West	2011	4.10526	183	2.5
20058	CST	South West	2011	3.7076	198	3
20059	CST	South West	2011	2.70149	198	2.5
20060	CST	South West	2011	3.44253	200	2.5
20061	CST	North Central	2011	2.83505	219	2.96875
20062	CST	South West	2012	2.17872	205	2.08333
20076	CST	South South	2011	3.5625	207	3.03571
20064	CST	South East	2013	1.92537	287	2.96875
13074	CST	South South	2011	4.35329	205	2.77778
20066	CST	South South	2011	4.35673	191	2.39583
15368	CST	South South	2011	3.23164	208	3.4375
20067	CST	South West	2011	4.74854	240	4.125
20069	CST	South East	2011	3.57386	200	3.125
20997	CoE	South West	2012	2.72161	214	2.98611
20070	CST	South West	2012	2.1375	181	2.03125
20071	CST	South West	2011	4.65497	220	2.70833
20072	CST	South South	2011	2.93651	189	4.10714
13051	CST	South West	2011	4.56886	208	3.98438
20063	CST	South West	2013	2.3318	183	2.96875
13064	CST	South West	2011	3.71591	167	3.30357
12431	CoE	South South	2012	3.85253	234	3.3125
13053	CST	South West	2011	3.7	213	3.33333
13054	CST	South South	2011	3.9711	220	2.96875
13056	CST	South East	2011	4.59281	225	4.29688
13057	CST	North Central	2011	3.55294	181	2.98611
13058	CST	South West	2011	3.19251	201	2.5
13059	CST	South South	2011	4.1976	204	2.89062
13060	CST	South South	2011	4.44311	187	2.41071
13061	CST	South East	2011	3.49718	192	2.5
13077	CST	South West	2012	2.22511	187	3.20312
13063	CST	South West	2011	2.69231	190	2.8125
13075	CST	South West	2011	3.25543	197	2.67857
13065	CST	South West	2012	2.51101	190	2.32143
13066	CST	South West	2013	2.33043	215	2.65625
13067	CST	South West	2011	3.99412	207	2.57812
13068	CST	South West	2011	2.94737	196	2.73438
13069	CST	South South	2011	3.49718	176	2
13070	CST	South West	2011	3.08287	195	2.58929
13072	CST	South East	2011	4.49701	241	3.90625
13073	CST	South South	2011	4.22156	197	2.65625
20077	CST	South East	2013	1.91358	196	2.41071
13062	CST	South West	2011	3.25134	190	2.94643
12414	CoE	North Central	2012	4.38249	231	4.44444
12403	CoE	South West	2012	4.26267	215	2.94643
12404	CoE	South West	2012	3.68326	201	3.125
12405	CoE	South West	2012	4.31507	243	4.28571
12406	CoE	South West	2012	4.01382	221	2.65625
12407	CoE	South West	2012	3.07	195	3.90625
12408	CoE	South West	2013	2.96735	233	3.51562
12409	CoE	South West	2012	4.00457	202	3.51562
12410	CoE	South West	2012	4.4977	239	3.28125
20075	CST	South West	2011	3.25806	200	2.15278
12413	CoE	South West	2012	3.84018	233	3.125
12400	CoE	South West	2012	4.4424	213	3.03571
12415	CoE	South West	2013	2.78652	216	3.4375
12416	CoE	South West	2012	3.61261	211	3.21429
12419	CoE	South South	2012	3.11885	201	2.94643
12420	CoE	South South	2013	4.25792	238	3.39286
12423	CoE	South West	2012	3.90455	253	3.85417
12424	CoE	South West	2012	4.17972	236	3.51562
12426	CoE	South West	2012	4.15525	231	3.82812
12428	CoE	South East	2012	4.20548	232	4.16667
15453	CST	North Central	2011	3.4717	208	3.30357
12411	CoE	South East	2012	4.01818	258	3.57143
21540	CST	South East	2011	2.54976	204	3.21429
21531	CST	South West	2011	3.57778	198	3.125
21532	CST	South West	2011	2.84211	219	2.85714
21806	CST	North Central	2011	3.73077	204	2.85714
21534	CST	South West	2011	2.58209	213	2
21807	CST	South East	2011	2.83598	190	2.67857
21535	CST	South East	2011	3.28415	183	3.83929
21536	CST	South West	2012	1.80153	208	2.5
21537	CST	South East	2011	4.29825	234	3.51562
21538	CST	South South	2011	2.73869	208	2.73438
12402	CoE	South West	2012	4.03226	197	3.82812
21808	CST	South West	2011	3.21858	210	2.89062
12401	CoE	South West	2012	3.82727	228	3.35938
21541	CST	South West	2011	3.6954	202	2.76786
21542	CST	South West	2012	1.92704	189	2.29167
21543	CST	North Central	2011	2.28372	213	2.5
21544	CST	South South	2013	2.39726	177	3.48214
21545	CST	South West	2011	3.54598	185	2.29167
21809	CST	South West	2011	3.46409	201	2.42188
12399	CoE	South West	2012	3.39506	202	2.70833
13050	CST	South West	2011	2.92188	204	2.26562
21539	CST	South West	2011	4.27485	219	3.67188
10423	CST	South West	2011	3.88636	225	3.28125
10412	CST	South South	2011	2.40465	192	2.89062
10414	CST	South South	2011	4.19318	222	3.30357
10415	CST	South West	2011	3.62011	216	4.0625
10416	CST	South South	2012	3.08377	245	3.67188
10417	CST	South South	2011	2.86735	256	2.65625
10418	CST	South South	2011	4.13559	240	3.33333
10419	CST	South East	2011	3.98876	234	3.92857
10433	CST	South West	2011	3.69318	208	2.91667
10422	CST	South South	2011	3.6087	212	3.59375
10407	CST	South West	2011	3.68539	223	3.28125
10424	CST	South West	2011	4.10795	225	2.63889
10425	CST	South South	2011	3.39683	213	3.40278
10426	CST	South East	2012	2.47391	208	2.5
10427	CST	South West	2012	2.75806	222	2.70833
10428	CST	South South	2011	3.35165	202	3.35938
10429	CST	South West	2011	3.67797	207	3.75
10430	CST	South South	2012	2.4	184	3.48214
10431	CST	South West	2011	3.27624	227	3.59375
13052	CST	South West	2011	4.53293	235	3.30357
10420	CST	South South	2012	2.5311	265	2.77778
10395	CST	North Central	2013	2.66667	189	3.59375
9860	CBSS	South West	2011	4.04848	178	2.98611
9862	CBSS	South West	2011	3.12291	257	3.33333
9863	CBSS	South West	2011	4.31515	210	2.375
9864	CBSS	South West	2011	3.6	178	3.03571
9865	CBSS	North Central	2011	3.6686	220	3.47222
9867	CBSS	South East	2011	3.25	230	3.125
9869	CBSS	South East	2011	4	200	3.92857
9870	CBSS	South West	2011	4.2303	197	2.75
10410	CST	South West	2011	3.75	230	3.82812
10394	CST	South West	2012	3.87568	225	4.375
10408	CST	South East	2011	3.46629	209	3.51562
10397	CST	South West	2011	3.56111	207	2.1875
10398	CST	South West	2011	3.92614	229	3.57143
10399	CST	South West	2011	4.0339	229	2.93269
10400	CST	South West	2012	2.98974	231	3.35938
10401	CST	South West	2012	3.20442	205	3.04688
10402	CST	South East	2011	3.25414	236	2.89062
10405	CST	North Central	2011	3.33161	195	3.30357
10406	CST	South West	2012	4.01639	243	2.85714
10434	CST	South South	2011	2.91795	203	2.57812
9871	CBSS	South West	2011	3.64072	188	2.625
11951	CST	South South	2012	2.94397	204	2.23214
11941	CST	South East	2012	3.12069	228	2.94643
11942	CST	South East	2012	3.61751	185	3.66071
10456	CST	South West	2011	3.92045	215	3.51562
11945	CST	South East	2012	3.95833	186	2.1875
11946	CST	North Central	2012	3	205	3.28125
11947	CST	South West	2012	2.82625	206	3.02083
11948	CST	South West	2012	4.15962	189	2.76786
10432	CST	South West	2011	3.78409	213	3.20312
13370	CoE	South West	2012	3.48333	251	3.28125
11937	CST	North Central	2012	3.88128	211	2.70833
11952	CST	South South	2012	3.57965	161	3.59375
11953	CST	South South	2012	3.55349	213	2.57812
11954	CST	South West	2012	2.91845	198	2.42188
11956	CST	South West	2012	3.51163	190	3.125
11957	CST	South South	2012	3.59809	223	2.96875
11958	CST	South West	2013	2.33457	165	2.26562
13047	CST	South West	2011	2.51923	226	3.59375
13048	CST	South West	2011	3.84659	221	3.03571
13049	CST	South West	2011	3.6568	233	2.34375
11949	CST	South West	2012	4.42029	208	4.45312
10449	CST	South South	2011	3.74576	217	3.28125
10435	CST	South East	2011	3.60674	232	3.21429
10436	CST	South East	2011	3.68539	238	3.83929
10438	CST	South South	2011	3.52941	213	3.48214
10441	CST	South West	2013	3.58659	235	3.04688
10442	CST	South South	2011	3.00515	212	3.125
10443	CST	South South	2011	3.73626	217	4.29688
10444	CST	South West	2011	4.18182	225	3.59375
10445	CST	South West	2011	4.375	265	4.375
11939	CST	South West	2012	4.03333	238	3.26389
10448	CST	South West	2011	3.15897	222	3.03571
11938	CST	South West	2012	3.68372	190	2.75
10451	CST	South West	2011	4.51136	191	2.875
10453	CST	South West	2012	2.1124	200	3.125
10454	CST	South West	2011	3.60452	199	3.20312
11932	CST	North Central	2013	2.97071	223	2.85714
11934	CST	South West	2012	3.8744	187	2.8125
11936	CST	North Central	2012	4.01878	200	3.28125
12432	CoE	South East	2012	3.65919	248	3.125
10447	CST	South West	2011	4.24432	232	3.82812
15394	CST	South West	2011	3.96855	210	2.89062
15384	CST	South West	2011	2.40099	231	2.5
15385	CST	South West	2011	2.90058	208	3.02083
15386	CST	South South	2011	2.76	186	3.03571
15387	CST	South West	2011	3.13333	253	3.125
15388	CST	South West	2011	3.18023	239	2.85714
15389	CST	South West	2011	4.22642	244	2.34375
15390	CST	North Central	2012	2.18957	187	3.4375
15391	CST	North Central	2011	3.28049	193	3.04688
15406	CST	South South	2011	3.7673	185	2.1875
15381	CST	South West	2011	3.79874	196	3.28125
15395	CST	South South	2011	3.88679	221	3.59375
15397	CST	South East	2011	3.11176	187	2.42188
15398	CST	South West	2011	3.36747	195	2.57812
15399	CST	North Central	2011	2.41	188	2.42188
15400	CST	South West	2011	2.40909	230	2.57812
15401	CST	South West	2011	3.23837	245	3.30357
15402	CST	South South	2011	4.37888	224	3.28125
15404	CST	South South	2011	3.21557	239	3.67188
14288	CST	South West	2011	3.57576	215	3.30357
15392	CST	South South	2011	3.99379	242	3.54167
15372	CST	South West	2011	4.01235	208	2.8125
12429	CoE	South West	2012	4.6422	228	4.21875
14290	CST	South South	2011	4.40373	219	2.85714
14291	CST	South West	2011	4.04969	208	3.83929
14292	CST	South West	2011	2.79213	204	2.65625
14293	CST	South West	2011	4.82609	237	4.45312
14295	CST	South South	2011	4.68323	229	3.82812
14296	CST	South South	2011	4.06832	180	2.10938
14297	CST	South East	2011	4.12195	210	3.75
14298	CST	South South	2011	3.90683	205	2.32143
15383	CST	South West	2011	4.04969	200	2.70833
15371	CST	South West	2011	4.00617	275	3.33333
15382	CST	South South	2011	3.4321	210	3.28125
15373	CST	South West	2011	2.44865	183	2.10938
15374	CST	South West	2012	2.64824	194	3.04688
15375	CST	South West	2011	3.93939	270	2.89062
15376	CST	South West	2011	3.48485	224	2.32143
15377	CST	North Central	2011	4.11321	229	2.70833
15378	CST	South West	2011	2.58696	199	2.89062
15379	CST	South West	2011	3.19048	206	2.39583
15380	CST	South West	2012	2.10599	178	2.32143
15407	CST	South South	2011	4.16981	228	2.85714
15370	CST	South West	2011	4.56604	207	2.73438
15443	CST	South West	2011	3.21739	240	2.58929
15431	CST	South West	2013	1.76856	185	2.91667
15432	CST	South West	2011	3.41975	199	2.8125
15433	CST	South South	2011	3.23214	230	2.5
15434	CST	South East	2011	4.06918	212	3.20312
15435	CST	South West	2011	2.66474	187	3.03571
15437	CST	South South	2011	4.05556	214	2.70833
15439	CST	South West	2011	3.24242	196	2.76786
15440	CST	South South	2011	2.45361	220	2.42188
15405	CST	South South	2011	2.30688	188	2.5
15442	CST	South East	2011	3.38415	189	2.41071
15428	CST	South East	2011	3.4	187	2.32143
15444	CST	South West	2011	4.44654	188	2.41071
15445	CST	South East	2011	3.11176	191	3.39286
15446	CST	South West	2011	3.41071	193	3.68056
15447	CST	South West	2011	3.28049	240	2.94643
15448	CST	South East	2011	3.35119	226	2.8125
15449	CST	South South	2011	4.56604	187	4.21875
15450	CST	South East	2011	2.91411	211	2.23214
15451	CST	South South	2011	2.94253	212	2.26562
5288	CBSS	South West	2012	2.3516	242	3.125
15441	CST	South East	2011	3.09827	198	3.75
15419	CST	South East	2011	2.65327	231	2.41071
15408	CST	South East	2011	3.72956	254	2.8125
15409	CST	South South	2011	4.21118	278	2.94643
15410	CST	North Central	2011	3.61728	194	3.30357
15411	CST	South West	2011	2.76301	187	2.05357
15412	CST	South West	2011	3.23457	243	2.41071
15413	CST	South East	2011	2.50543	192	2.5
15414	CST	South West	2011	4.15152	203	2.42188
15415	CST	South East	2011	3.61635	197	2.10938
15416	CST	South East	2011	2.44828	210	3.03571
15430	CST	South South	2011	2.28718	206	2.08333
15418	CST	South South	2011	4.53459	206	2.94643
15429	CST	South South	2011	3.67901	193	2.5
15420	CST	South East	2011	4.67925	252	4.29688
15422	CST	North Central	2012	2.66489	218	2.8125
15423	CST	South South	2012	2.16279	162	2.29167
20999	CoE	South West	2012	3.62857	238	3.98438
15424	CST	North Central	2011	3.16111	211	2.15278
15425	CST	South South	2011	3.03409	196	2.57812
15426	CST	South West	2012	2.07595	232	2.8125
14287	CST	South West	2011	2.5	221	2.76786
15417	CST	South West	2011	3.8773	211	3.04688
14222	CST	North Central	2011	3.16364	238	3.75
14212	CST	South West	2011	2.81143	206	2.5
14213	CST	South West	2011	3.67702	215	3.21429
14214	CST	South West	2011	3.75	184	2.5
14215	CST	South West	2011	2.4596	238	3.30357
14216	CST	South West	2011	2.92	190	3.125
14217	CST	South West	2011	4.44099	211	3.51562
14218	CST	South West	2012	3.19048	203	2.96875
14219	CST	South West	2011	3.8882	221	2.76786
14232	CST	South West	2011	3.72671	198	3.02083
14221	CST	North Central	2011	4	215	3.61111
12459	CoE	South East	2012	3.99552	180	3.90625
14223	CST	South South	2011	2.59341	221	2.5
14224	CST	South West	2011	4.56522	211	3.68056
14225	CST	South West	2011	2.78736	231	2.42188
14226	CST	South West	2011	2.7574	160	3.54167
14227	CST	South West	2011	2.7	193	2.94643
14228	CST	South West	2011	2.75691	221	3.20312
14229	CST	South West	2011	2.73743	214	3.67188
14230	CST	South West	2011	2.43564	226	2.8125
14289	CST	South South	2011	3.4142	193	2.58929
14220	CST	North Central	2011	3.12644	226	2.65625
12448	CoE	South West	2012	3.48458	209	2.70833
12433	CoE	South South	2012	3.33195	249	3.98438
12435	CoE	South South	2012	3.28139	201	2.76786
12437	CoE	South South	2012	4.72811	233	4.23611
12439	CoE	South South	2013	3.36134	212	3.28125
12440	CoE	South West	2012	4.54378	214	3.59375
12441	CoE	South South	2012	2.64528	249	3.22917
12444	CoE	South West	2012	3.70306	228	2.85714
12445	CoE	South South	2012	4.18721	267	4.0625
14211	CST	South West	2011	2.43137	194	3.33333
12447	CoE	South South	2012	4.59908	205	4.14062
14210	CST	South West	2011	4.21739	230	4.375
12449	CoE	South West	2012	3.86175	246	3.04688
12450	CoE	South West	2012	3.43162	219	2.89062
12452	CoE	South West	2012	3.64758	199	3.28125
12453	CoE	South East	2012	2.98	204	2.91667
12454	CoE	South South	2012	3.07143	221	3.30357
12455	CoE	South West	2012	3.79204	230	3.48214
12456	CoE	South South	2012	4.33333	221	3.90625
12457	CoE	South West	2013	3.33852	220	2.96875
14233	CST	South West	2011	4.49689	219	2.76786
12446	CoE	South South	2012	3.54043	207	3.20312
14277	CST	South East	2013	1.97046	209	2.625
14263	CST	South West	2011	2.77095	176	2.26562
14265	CST	South East	2011	2.45455	200	2.85714
14266	CST	South South	2011	3.09202	257	3.21429
14267	CST	South West	2011	3.66049	249	2.85714
14268	CST	South West	2012	2.8427	247	2.8125
14269	CST	South East	2011	3.57055	216	3.59375
14271	CST	South West	2012	2.43979	202	3.75
14272	CST	South East	2011	3.56364	216	3.35938
14231	CST	North Central	2011	3.65244	220	3.82812
14276	CST	South South	2011	3.04167	252	2.85714
14258	CST	South South	2012	2.34597	216	2.5
14278	CST	South West	2011	3.52147	181	2.96875
14279	CST	South West	2011	4.40994	212	4.21875
14280	CST	South West	2011	2.78125	207	3.75
14281	CST	South South	2011	3.25	200	3.90625
14282	CST	South West	2011	4.16149	206	2.42188
14283	CST	South West	2011	3.18391	211	3.35938
14284	CST	South East	2011	3.8773	257	3.33333
14285	CST	South South	2013	2.59585	207	3.28125
14286	CST	North Central	2011	3.43787	224	3.04688
14275	CST	South East	2011	2.51087	232	2.89062
14247	CST	South South	2012	2.83684	250	3.92857
14234	CST	South East	2011	4.22981	236	3.59375
14235	CST	North Central	2011	2.95882	204	2.57812
14237	CST	South East	2011	2.51031	206	2.8125
14238	CST	South East	2011	2.34314	255	2.25
14239	CST	South East	2011	3.99387	195	3.4375
14240	CST	South West	2011	3.87195	193	3.125
14241	CST	South West	2011	2.67188	237	2.5
14242	CST	South West	2012	2.70718	195	3.66071
14243	CST	South West	2011	2.53804	188	2.85714
14262	CST	North Central	2012	2.15111	194	2.23214
14246	CST	South South	2011	2.92818	203	2.58929
14261	CST	South South	2011	4.04908	232	3.21429
14248	CST	South South	2011	3.49068	211	3.59375
14249	CST	North Central	2011	2.59239	212	2.15278
14252	CST	South East	2012	1.95217	195	2.63889
14253	CST	South South	2011	3.37423	224	2.70833
14254	CST	South South	2011	4.08075	231	2.14286
14255	CST	South East	2011	2.54494	195	2.1875
14256	CST	South South	2011	3.46951	222	3.04688
14257	CST	South South	2011	3.32927	199	2.85714
9856	CBSS	South West	2011	3.13559	176	3.22917
14244	CST	South South	2011	2.61798	191	2.85714
6640	CLDS	South West	2011	3.0989	252	2.94643
6629	CLDS	South West	2011	2.92432	233	2.875
6630	CLDS	South West	2011	3.47727	220	3.125
6631	CLDS	South South	2011	4.16477	232	3.125
6633	CLDS	South East	2011	3.35714	202	3.35938
6634	CLDS	South South	2011	2.82723	208	3.28125
6635	CLDS	South East	2011	3.64205	202	2.67857
6636	CLDS	South South	2011	2.52332	254	2.70833
6637	CLDS	South South	2011	3.6648	235	3.4375
6652	CLDS	South East	2011	4.02222	253	3.4375
6639	CLDS	South South	2011	4.24719	205	2.60417
6626	CLDS	South West	2011	4.35227	262	4.58333
6641	CLDS	South South	2011	3.45251	251	2.34375
6642	CLDS	South West	2011	3.85795	212	2.67857
6643	CLDS	South West	2011	3.65909	218	3.30357
6647	CLDS	South West	2011	3.96591	245	3.75
6648	CLDS	South West	2011	3.89205	221	3.4375
6649	CLDS	South East	2011	2.84293	185	2.26562
6650	CLDS	South East	2011	3.82955	215	3.28125
2062	CBSS	South West	2011	3.27749	249	3.125
6638	CLDS	South South	2011	3.35676	239	3.22917
6617	CLDS	South West	2011	2.60513	217	2.96875
9859	CBSS	South South	2011	4.14545	219	2.56944
2064	CBSS	South East	2011	4.7766	220	3.04688
2067	CBSS	North Central	2011	4.53191	236	3.67188
2068	CBSS	South West	2011	3.52128	237	3.30357
2069	CBSS	South West	2011	3.60309	248	2.76786
2070	CBSS	South South	2011	2.14516	248	3.39286
2071	CBSS	South South	2011	3.98936	192	2.94643
2072	CBSS	South South	2011	3.92553	246	3.20312
6628	CLDS	North Central	2011	3.50279	198	2.5
2074	CBSS	South South	2013	2.09055	275	2.41071
6627	CLDS	South South	2011	3.06452	200	2.57812
6618	CLDS	South West	2011	3.20904	209	3.22917
6619	CLDS	South South	2011	3.875	237	3.125
6620	CLDS	South West	2011	4.40341	239	3.35938
6621	CLDS	North Central	2011	4.61364	191	3.59375
6622	CLDS	South West	2011	4.55114	250	4.14062
6623	CLDS	South West	2011	3.73295	217	2.5
6624	CLDS	South West	2011	3.61538	255	3.03571
6625	CLDS	South South	2011	2.98901	190	3.40278
6653	CLDS	South East	2011	3.98864	224	3.67188
2073	CBSS	South West	2011	4.21809	231	3.82812
7616	CLDS	South West	2011	3.32749	178	2.60417
6677	CLDS	North Central	2011	3.50568	221	3.125
7606	CLDS	South West	2011	2.74093	195	2.42188
7607	CLDS	South West	2011	2.2765	185	2.42188
7608	CLDS	North Central	2011	3.66667	194	2.42188
7609	CLDS	South West	2012	2.90594	220	2.96875
7610	CLDS	South West	2011	3.90533	250	2.32143
7611	CLDS	South East	2011	3.53714	240	2.60417
6651	CLDS	South South	2011	3.37363	232	2.57812
7614	CLDS	South West	2011	2.595	209	2.32143
6674	CLDS	South West	2011	3.11413	261	2.89062
7617	CLDS	South South	2011	3.52353	225	3.4375
7618	CLDS	South West	2012	3.44944	196	3.21429
7619	CLDS	South West	2011	3.44828	187	2.84722
7620	CLDS	South South	2011	3.69231	222	2.8125
7621	CLDS	South South	2013	3.17442	183	2.41071
7622	CLDS	South West	2011	3.30387	194	2.94643
7623	CLDS	South West	2011	4.18343	200	3.20312
7624	CLDS	South West	2011	3.5614	216	3.02083
7626	CLDS	South East	2011	4.46154	249	4.01786
7612	CLDS	South East	2011	2.45128	222	2.65625
6665	CLDS	North Central	2011	4.06818	223	2.23214
6654	CLDS	South East	2011	3.65909	217	3.51562
6655	CLDS	South West	2011	3.55682	248	2.5
6656	CLDS	South West	2011	3.80114	237	2.76786
6657	CLDS	South West	2011	4.05114	236	3.48214
6658	CLDS	South West	2011	2.9	221	2.89062
6659	CLDS	South South	2011	4.28409	243	3.30357
6660	CLDS	South West	2011	2.5311	226	3.59375
6661	CLDS	South West	2011	3.75	212	2.85714
6662	CLDS	South West	2011	3.39205	209	2.58929
6676	CLDS	South East	2011	3.77528	199	3.20312
6664	CLDS	South West	2011	3.47727	212	2.5
6675	CLDS	North Central	2012	3.98295	198	2.32143
6666	CLDS	South West	2011	2.6601	215	2.42188
6667	CLDS	South West	2011	3.82955	214	3.33333
6668	CLDS	South East	2011	3.89773	183	3.35938
6669	CLDS	South West	2011	3.58523	233	3.04688
6670	CLDS	South West	2011	3.50568	182	2.67857
6671	CLDS	South West	2011	3.41477	208	2.85714
6672	CLDS	South West	2011	2.60513	192	2.96875
6673	CLDS	South West	2011	3.59459	200	3.61111
2061	CBSS	South West	2011	3.37173	208	3.125
6663	CLDS	South West	2011	3.88636	229	3.95833
5324	CBSS	South West	2011	3.63889	246	3.92857
5312	CBSS	North Central	2011	4.51412	271	3.67188
5313	CBSS	South South	2011	4.26404	228	3.39286
5314	CBSS	South East	2011	3.28333	209	2.8125
5315	CBSS	South West	2011	3.33514	249	3.30357
5316	CBSS	South South	2011	4.60674	191	3.51562
5317	CBSS	South West	2011	4.2514	304	3.90625
5318	CBSS	North Central	2011	4.29213	236	3.54167
5319	CBSS	South West	2011	2.38647	264	3.125
2011	CBSS	South West	2011	4.1383	193	2.5
5321	CBSS	South West	2011	3.39888	214	3.51562
5309	CBSS	South South	2011	4.23889	261	4.29688
5326	CBSS	South East	2011	3.99448	209	3.64583
5327	CBSS	South South	2011	2.32609	262	3.59375
5328	CBSS	South South	2011	2.87766	245	3.25
5329	CBSS	South East	2011	4.38636	225	3.48214
5330	CBSS	South West	2011	4.15169	212	3.30357
2007	CBSS	South West	2011	4.09574	205	2.63889
2008	CBSS	South West	2011	4.17553	248	2.91667
2009	CBSS	South West	2011	2.64545	223	3.22917
2063	CBSS	South West	2011	3.5567	201	3.25
5320	CBSS	South West	2011	2.80597	219	2.89062
5300	CBSS	South East	2011	3.97175	236	3.75
5289	CBSS	South West	2011	4.04469	238	3.59375
5290	CBSS	South West	2011	3.86286	246	3.57143
5291	CBSS	South West	2011	2.76503	196	3.21429
5292	CBSS	South West	2011	3.67582	221	2.89062
5293	CBSS	South West	2011	4.68362	268	4.375
5295	CBSS	South South	2011	3.9116	253	3.04688
5296	CBSS	South East	2011	3.51412	198	3.35938
5297	CBSS	North Central	2011	4.22599	238	3.88889
5311	CBSS	South East	2011	3.9322	222	3.54167
5299	CBSS	North Central	2011	3.79558	199	3.21429
5310	CBSS	South East	2011	4.61111	276	3.98438
5301	CBSS	South South	2011	3.62983	216	3.04688
5302	CBSS	South West	2011	3.88333	222	2.84722
5303	CBSS	South West	2011	3.52222	192	3.02083
5304	CBSS	South West	2011	3.54144	196	3.04688
5305	CBSS	South West	2011	2.57143	257	2.76786
5306	CBSS	South West	2011	4.23729	219	3.83929
5307	CBSS	South West	2011	3.77348	250	3.4375
5308	CBSS	South East	2011	4.56425	252	4.16667
2012	CBSS	South East	2011	3.94149	194	3.125
5298	CBSS	South South	2011	3.44134	228	3.5
2050	CBSS	South East	2011	2.72851	210	2.98611
2039	CBSS	South West	2011	4.01064	221	3.51562
2040	CBSS	South East	2011	3.82979	208	2.85714
2041	CBSS	South East	2011	3.29949	195	2.1875
2043	CBSS	South East	2011	2.7032	217	2.85714
2044	CBSS	South West	2011	3.70681	216	2.625
2045	CBSS	South West	2011	3.63298	193	2.70833
2046	CBSS	South South	2011	3.04639	227	3.39286
2047	CBSS	South East	2011	3.81915	211	3.90625
2010	CBSS	North Central	2011	2.75229	233	2.85714
2036	CBSS	South West	2011	3.36649	210	2.58929
2051	CBSS	South West	2012	2.65909	235	2.76786
2052	CBSS	South East	2011	4.52128	213	3.82812
2053	CBSS	South East	2011	3.20812	226	3.125
2054	CBSS	South West	2011	2.77561	235	2.60417
2056	CBSS	South South	2011	4.15957	217	2.65625
2057	CBSS	South South	2012	2.66518	211	3.39286
2058	CBSS	South South	2011	4.46277	232	4.53125
2059	CBSS	South South	2011	4.20745	221	3.66071
2060	CBSS	South West	2011	4.07447	214	2.8125
2026	CBSS	South South	2012	2.689	190	2.76786
2014	CBSS	South West	2011	2.85787	199	2.34375
2015	CBSS	South West	2011	3.05366	190	2.34375
2016	CBSS	South South	2011	3.75	212	2.22222
2017	CBSS	North Central	2011	4.04787	216	2.57812
2018	CBSS	South East	2011	4.96277	284	4.53125
2019	CBSS	North Central	2011	2.72512	193	2.76786
2020	CBSS	South West	2011	3.57979	206	3.33333
2021	CBSS	South East	2011	4.29255	226	3.4375
2022	CBSS	South West	2011	3.8617	211	2.94643
2038	CBSS	South South	2011	2.51965	173	3.66071
2025	CBSS	South South	2013	2.53125	223	3.59375
2037	CBSS	South West	2011	3.96277	242	3.81944
2027	CBSS	South South	2011	2.36123	191	3.125
2028	CBSS	South West	2011	3.22335	224	2.32143
2029	CBSS	South East	2013	3.26606	216	3.83929
2030	CBSS	South South	2011	2.2381	180	3.83929
2031	CBSS	South West	2011	3.73404	262	3.04688
2033	CBSS	South West	2011	3.93085	212	3.03571
2034	CBSS	South West	2011	3.80851	224	3.21429
2035	CBSS	South West	2013	2.07117	254	3.90625
7629	CLDS	South West	2011	2.87845	204	2.94643
2024	CBSS	South East	2011	4.23936	235	2.5
8995	CBSS	South East	2011	3.31792	193	2.70833
8983	CBSS	North Central	2013	2.25	199	2.89062
8984	CBSS	North Central	2011	4.16374	245	4.23611
8985	CBSS	South East	2011	2.34884	199	2.85714
8986	CBSS	South West	2011	4.07602	244	3.35938
8987	CBSS	North Central	2011	4.4386	265	2.96875
8989	CBSS	South West	2011	2.75127	218	2.8125
9006	CBSS	South West	2011	4.1345	217	3.59375
8992	CBSS	South South	2011	3.43889	224	3.125
8979	CBSS	South South	2011	2.1814	258	3.33333
8996	CBSS	South East	2012	3.22905	237	2.94643
8997	CBSS	South West	2011	4.12865	240	3.88889
8998	CBSS	South West	2011	3.61143	187	3.125
8999	CBSS	South West	2011	3.43503	203	3.48214
9000	CBSS	South West	2011	3.33143	252	3.04688
9002	CBSS	South South	2011	3.37158	233	3.59375
9003	CBSS	South East	2011	3.67429	233	3.19444
9004	CBSS	South South	2011	4.11561	223	3.05556
7627	CLDS	South South	2011	4.23077	224	3.04688
8991	CBSS	South West	2011	4.0117	258	2.67857
8970	CBSS	South South	2011	4.40351	257	3.59375
8958	CBSS	South West	2011	3.56069	228	2.96875
8959	CBSS	South West	2011	3.1676	217	3.4375
8960	CBSS	North Central	2011	3.42938	205	2.625
8961	CBSS	South East	2011	3.30636	229	2.70833
8962	CBSS	South West	2011	3.87719	228	3.90625
8963	CBSS	South West	2011	3.49718	239	3
8964	CBSS	South West	2011	4.25146	273	3.28125
8965	CBSS	South West	2011	3.19337	236	3.47222
8982	CBSS	South East	2011	3.2234	238	3.04688
8968	CBSS	South West	2011	3.08197	188	3.03571
8980	CBSS	South East	2011	2.65366	212	2.76786
8971	CBSS	North Central	2011	2.91099	220	3.20312
8972	CBSS	South West	2011	2.8883	227	3.75
8973	CBSS	North Central	2011	3.75723	219	3.03571
8974	CBSS	South West	2011	2.97838	222	3.66071
8975	CBSS	South East	2011	3.76	217	3.39286
8976	CBSS	South South	2011	3.2067	219	3.4375
8977	CBSS	South East	2011	3.04324	192	2.76786
8978	CBSS	South South	2011	4.36994	199	2.98611
9007	CBSS	South West	2011	3.62286	211	3.28125
8967	CBSS	South East	2011	2.82888	219	3.85417
9845	CBSS	South East	2011	2.72283	178	3.19444
9835	CBSS	South South	2011	4.08485	226	3.28125
9836	CBSS	South South	2011	3.17442	183	2.85714
9837	CBSS	South West	2011	3.24855	168	2.42188
9838	CBSS	South South	2011	3.20571	267	3.75
9839	CBSS	North Central	2011	3.5731	186	2.5
9840	CBSS	South East	2011	3.33533	239	2.39583
9841	CBSS	South South	2011	3.69231	210	3.28125
9842	CBSS	South South	2011	3.18605	189	3.21429
9005	CBSS	South South	2011	2.97238	205	2.67857
9844	CBSS	South West	2011	2.02715	187	2.8125
9831	CBSS	South East	2011	3.52663	265	2.41071
9846	CBSS	South West	2012	1.88312	194	2.5
9847	CBSS	South West	2011	3.69697	187	2.26562
9848	CBSS	South South	2011	2.98907	223	2.94643
9849	CBSS	South West	2011	2.96512	185	2.1875
9850	CBSS	South West	2011	3.47399	208	2.08333
9851	CBSS	South West	2011	3	177	3.02083
9852	CBSS	South West	2011	3.98193	211	2.5
9855	CBSS	South South	2011	3.54762	171	2.94643
13371	CoE	South West	2012	4.27854	222	3.04688
9843	CBSS	South East	2011	4.32727	229	3.57143
9822	CBSS	South South	2011	3.70659	205	2.32143
9008	CBSS	South South	2011	3.81287	219	2.8125
9009	CBSS	South South	2011	2.95767	227	2.57812
9010	CBSS	South West	2011	3.39344	248	2.8125
9011	CBSS	South East	2011	3.92398	225	3.82812
9012	CBSS	South South	2011	2.60697	197	2.89062
9013	CBSS	South West	2011	3.50867	220	3.125
9016	CBSS	South West	2011	4.12281	226	3.35938
9017	CBSS	South South	2011	3.25414	182	3.20312
9833	CBSS	South South	2011	4.80606	251	2.23214
9821	CBSS	North Central	2011	3.4012	208	2.8125
9832	CBSS	North Central	2011	3.12865	223	3.125
9823	CBSS	South West	2011	2.97283	198	2.34375
9824	CBSS	South South	2011	3.47929	235	2.67857
9825	CBSS	North Central	2011	4.09697	233	3.03571
9826	CBSS	South West	2011	3.33728	181	2.05357
9827	CBSS	South West	2011	3.51429	221	3.03571
9828	CBSS	South West	2011	4.44512	246	3.35938
9829	CBSS	South East	2011	3.75758	226	3.20312
9830	CBSS	South West	2011	3.23353	189	2.70833
8243	CLDS	South East	2011	2.7665	219	2.91667
9019	CBSS	South East	2013	2.66839	210	3.20312
8405	CLDS	South West	2011	2.34615	225	2.60417
8395	CLDS	South West	2011	4.41765	217	2.43056
8396	CLDS	South West	2013	1.99571	183	2.625
8397	CLDS	North Central	2011	3.15819	212	3.20312
8398	CLDS	South South	2011	2.13393	186	2.5
8399	CLDS	South East	2011	4.17059	226	3
8400	CLDS	South West	2011	3.77907	212	3.21429
8401	CLDS	South West	2011	4.23529	193	2.41071
8402	CLDS	South East	2011	3.74138	185	2.73438
8957	CBSS	South West	2011	3.52542	232	2.94643
8404	CLDS	South West	2011	3.32386	227	2.5
8391	CLDS	South East	2011	3.46286	208	2.5
8407	CLDS	South West	2011	4.18824	275	3.375
8408	CLDS	South West	2011	4.00588	201	2.29167
8409	CLDS	South South	2011	4.08721	217	2.875
8411	CLDS	South West	2011	4.06471	227	3.28125
8413	CLDS	South West	2011	2.83077	244	3.125
8414	CLDS	South West	2011	2.17411	176	1.95312
8415	CLDS	South West	2011	4.13529	233	3.05556
8403	CLDS	South West	2011	3.32955	182	2.29167
7355	CLDS	South East	2011	3.74857	210	3.04688
9857	CBSS	South South	2011	3.48851	216	3.4375
7630	CLDS	South West	2011	3.10405	240	2.85714
7631	CLDS	South South	2011	3.57471	194	2.42188
7632	CLDS	South South	2011	3.34857	166	2.67857
7633	CLDS	North Central	2011	3.02247	204	2.76786
7347	CLDS	South West	2012	3.55	221	2.70833
7348	CLDS	South West	2011	3.65116	200	3.05556
7349	CLDS	South South	2011	3.43429	211	2.94643
7350	CLDS	South South	2011	3.51724	236	3.67188
8394	CLDS	South South	2011	2.71282	249	2.8125
7354	CLDS	South West	2011	4.02326	223	2.41071
8392	CLDS	South East	2011	4.42353	203	3.125
7356	CLDS	South West	2011	3.47253	199	3.02083
7357	CLDS	South West	2011	3.4186	226	3.75
7358	CLDS	South West	2011	3.24859	261	2.96875
7359	CLDS	South East	2011	3.13661	184	3.22917
7360	CLDS	South West	2011	3.37143	190	2.57812
7362	CLDS	South East	2011	3.47429	231	2.5625
8389	CLDS	South West	2011	4.57059	206	3.26389
8390	CLDS	South East	2011	3.12903	175	3.25
8418	CLDS	South South	2013	1.78088	204	2.625
7351	CLDS	South South	2011	3.42697	209	3.125
8416	CLDS	South West	2011	3.97647	258	2.125
8235	CLDS	South West	2011	4.2948	233	3.39286
8236	CLDS	South East	2011	4.89017	259	3.20312
8237	CLDS	South South	2011	3.74576	167	3.03571
8238	CLDS	South East	2011	4.34682	209	3.61111
8239	CLDS	South West	2011	3.84571	206	2.41071
8240	CLDS	South West	2011	4.46821	250	3.4375
8241	CLDS	South South	2011	2.60804	183	3.04688
8242	CLDS	South South	2011	4.3237	270	3.67188
7628	CLDS	South West	2012	3	213	3.35938
8956	CBSS	South West	2011	3.88439	231	3.35938
8419	CLDS	South East	2013	2.47692	196	2
8420	CLDS	South East	2011	3.3526	200	3.20312
8421	CLDS	South South	2011	2.52315	260	2.875
8423	CLDS	South West	2012	1.76955	186	2.23214
8424	CLDS	South West	2011	3.67442	206	2.98611
8425	CLDS	South East	2011	3.46552	176	2.70833
8417	CLDS	South West	2011	3.69006	237	2.91667
11604	CST	South East	2011	3.89222	207	2.73438
11592	CST	South West	2011	4.54545	219	3.82812
11593	CST	South West	2012	2.18182	249	2.85714
11594	CST	South West	2011	3.82941	192	3.4375
11595	CST	South South	2011	3.66474	218	3.28125
11596	CST	South South	2011	4.08982	209	3.90625
11598	CST	South East	2011	3.27778	231	3.28125
11599	CST	South West	2011	3.80588	240	3.51562
11601	CST	South West	2011	3.4086	271	3.04688
660	CBSS	South West	2012	4.75824	277	4.45312
11603	CST	South East	2011	2.50224	205	2.15278
11588	CST	South South	2011	4.2515	201	2.34375
11605	CST	South South	2011	4.04192	227	4.0625
652	CBSS	South West	2013	2.37759	235	2.23214
654	CBSS	South West	2012	4.37912	251	3.4375
656	CBSS	South West	2012	4.42308	263	4.10714
657	CBSS	South West	2012	3.67568	233	3.33333
658	CBSS	South West	2012	4.25946	242	4.14062
11565	CST	South West	2011	2.55814	198	2.26562
11602	CST	South West	2011	4.55152	213	3.75
11578	CST	South West	2011	3.63636	206	2.5
710	CBSS	South West	2012	3.88235	230	4.14062
11567	CST	South East	2011	3.39412	224	3.125
11568	CST	South West	2011	2.93122	191	2.26562
11569	CST	South West	2011	2.59524	240	2.96875
11570	CST	South South	2011	3.73964	227	3.67188
11571	CST	South South	2011	3.87425	209	3.59375
11572	CST	South West	2012	2.2887	178	3.4375
11575	CST	South West	2011	4.24848	224	3.90625
11591	CST	South West	2011	3.46927	216	3.51562
11577	CST	South West	2011	3	188	2.94643
11590	CST	South East	2011	3.97605	237	3.125
11580	CST	South South	2011	4.21557	214	3.04688
11581	CST	South West	2011	3.54118	223	3.125
11582	CST	South East	2011	3.16477	209	3.75
11583	CST	North Central	2011	3.92941	206	3.4375
11584	CST	South West	2011	4.24848	205	3.04688
11585	CST	South West	2011	4.50303	205	3.51562
11586	CST	South West	2011	2.92147	171	3.75
11587	CST	South East	2011	3.46328	193	2.91667
661	CBSS	South West	2012	4.24176	236	3.30357
11576	CST	South South	2011	2.28251	265	2.85714
699	CBSS	South West	2012	4.15676	229	3.26389
689	CBSS	North Central	2012	3.95135	246	3.67188
690	CBSS	South South	2012	3.50532	252	4.26136
691	CBSS	North Central	2012	4.07568	198	3.40278
692	CBSS	South South	2012	4.88649	266	4.73214
693	CBSS	South South	2012	3.71429	232	3.67188
694	CBSS	South South	2013	2.16129	262	2
695	CBSS	South South	2012	3.6383	219	3.88889
696	CBSS	South West	2012	3.26804	251	3.51562
659	CBSS	North Central	2012	3.23404	243	3.30357
698	CBSS	South West	2012	4.29121	242	2.91667
685	CBSS	South South	2012	4.14835	227	3.16667
700	CBSS	South West	2012	4.43407	237	3.4375
701	CBSS	South South	2012	4.40659	269	4.14062
702	CBSS	South East	2013	2.68468	219	3.125
703	CBSS	South East	2012	4.56593	283	4.84375
704	CBSS	South South	2012	3.59896	248	4.45312
706	CBSS	South South	2012	4.52747	254	4.01786
707	CBSS	South South	2012	3.42935	211	3.51562
708	CBSS	South East	2012	2.84772	235	4.60938
15452	CST	South East	2011	3.53416	230	2.85714
697	CBSS	South South	2013	2.58222	255	2.41667
675	CBSS	South South	2013	3.38916	239	3.90625
662	CBSS	South West	2012	3.61376	245	3.125
664	CBSS	South West	2012	4.16484	236	3.75
665	CBSS	South South	2013	3.02463	233	2.96875
666	CBSS	South East	2012	3.66316	220	3
667	CBSS	North Central	2012	3.54891	238	3.75
668	CBSS	South West	2012	3.34872	259	2.5
669	CBSS	South East	2013	2.61538	220	2.06731
670	CBSS	South West	2012	3.21106	206	3.48958
671	CBSS	South West	2013	2.85572	217	2.3125
687	CBSS	South West	2012	2.48214	208	2.08333
674	CBSS	South West	2012	3.28042	255	2.5
686	CBSS	South East	2012	3.38503	220	3.75
676	CBSS	South East	2012	3.94054	233	2.96875
678	CBSS	South West	2013	2.04563	217	2.26562
679	CBSS	South South	2012	4.36413	264	3.26389
680	CBSS	North Central	2012	3.52432	233	2.73438
681	CBSS	South East	2012	3.75275	213	3.51562
682	CBSS	South West	2012	4.62637	253	3.19444
683	CBSS	South West	2012	4.27473	256	3.47222
684	CBSS	South West	2012	4.53261	254	3.35938
11564	CST	South West	2011	3.60588	267	3.125
673	CBSS	South West	2013	2.43836	232	3.40278
11460	CST	South South	2011	4.03593	230	3.28125
21058	CoE	South West	2012	4.33796	229	2.73438
21059	CoE	South West	2012	3.83486	189	3.21429
21060	CoE	South South	2012	4.14286	216	3.51562
21061	CoE	South West	2013	2.70683	227	3.28125
21062	CoE	South West	2012	2.99585	216	3.35938
21064	CoE	South South	2012	2.97934	211	2.70833
11456	CST	South East	2011	3.26738	197	1.96429
11108	CST	South West	2011	4.59036	243	3.51562
11459	CST	South South	2011	2.6134	174	2.8125
8427	CLDS	South East	2013	2.56	199	2.60417
11461	CST	South South	2011	4.50898	215	3.51562
11462	CST	South West	2013	2.4433	209	2.5
11463	CST	South South	2011	3.96407	204	3.75
11464	CST	South West	2012	3.01639	239	2.96875
11100	CST	South West	2011	3.77108	229	3.125
11101	CST	South West	2011	3.85882	243	3.59375
11102	CST	South West	2011	4.39759	221	3.51562
11106	CST	South South	2011	3.41379	200	3.125
11566	CST	South West	2011	2.5	209	3.30357
21046	CoE	South West	2012	2.89344	208	3.21429
21034	CoE	South East	2013	2.6367	214	3.30357
21036	CoE	South East	2012	2.85774	205	3.68056
21037	CoE	South East	2012	3.48	215	3.54167
21038	CoE	South East	2012	2.77689	215	3.67188
21039	CoE	South West	2012	2.85317	216	3.35938
21040	CoE	South West	2012	4.50463	231	3.88889
21041	CoE	South East	2012	3.58261	197	2.91667
21043	CoE	South West	2013	2.50579	198	2.26562
21057	CoE	South West	2012	3.14876	237	3.19444
21045	CoE	South West	2012	3.64126	205	3.20312
21056	CoE	South South	2012	3.20833	218	3.75
21047	CoE	South West	2012	3.38767	222	3.125
21049	CoE	South West	2012	3.82727	202	2.78846
21050	CoE	South West	2012	3.60177	196	3.21429
21051	CoE	North Central	2012	4.16667	222	3.75
21052	CoE	South West	2012	4.60185	232	2.98611
21053	CoE	South East	2013	3.42424	212	2.91667
21054	CoE	South East	2012	3.06356	197	2.8125
21055	CoE	South East	2013	2.42701	242	2.85714
11109	CST	South South	2011	3.9759	208	2.98611
21044	CoE	South West	2012	3.29461	221	2.96875
11151	CST	South East	2011	2.89418	215	2.84722
11138	CST	South West	2011	2.49254	188	3.04688
11139	CST	South West	2011	3.21229	232	3.5625
11140	CST	South West	2011	2.97382	214	2.96875
11141	CST	South West	2011	4.02367	226	2.94643
11142	CST	South South	2011	3.85207	215	3.75
11143	CST	South South	2011	3.24468	234	2.76786
11144	CST	South West	2011	2.92818	244	3.35938
11145	CST	South West	2011	2.84211	223	2.85714
11107	CST	South West	2011	4.14458	219	4.21875
11150	CST	South East	2011	2.91878	205	2.5
11135	CST	South East	2011	4.6988	230	4.45312
11152	CST	South East	2011	4.18343	191	3.92857
11153	CST	South South	2011	4.10241	215	3.35938
11557	CST	South West	2011	3.78107	220	3.51562
11558	CST	South West	2011	3.12105	206	2.85714
11559	CST	South West	2011	4.70303	236	3.68056
11560	CST	South West	2011	3.14054	228	3.81944
11561	CST	South West	2011	2.28571	210	2.73438
11562	CST	South West	2011	2.61084	205	2.73438
11563	CST	South East	2011	2.53365	215	2.94643
11149	CST	South East	2011	3.65896	194	3.125
11124	CST	South West	2011	3.75904	210	2.89062
11110	CST	South West	2011	2.68718	232	3.35938
11111	CST	South West	2011	4.04819	221	3.35938
11112	CST	South West	2011	3.64497	233	2.65625
11113	CST	South South	2011	4.26506	243	4.02778
11115	CST	South South	2011	2.63402	238	2.8125
11116	CST	South West	2011	4.57831	223	3.82812
11117	CST	South West	2011	2.70103	187	3.125
11118	CST	South West	2011	2.82915	222	3.30357
11120	CST	South East	2011	3.90361	212	3.66071
11137	CST	South West	2011	4.01183	233	3.82812
11122	CST	South South	2011	3.89412	216	2.94643
11136	CST	South East	2011	3.31034	226	2.96875
11125	CST	South West	2011	3.55952	206	3.54167
11126	CST	South West	2011	3.70482	199	3.35938
11127	CST	South East	2011	3.40698	206	3.04688
11129	CST	South West	2011	2.82741	214	2.73438
11130	CST	South East	2011	4.16867	231	2.56944
11132	CST	South East	2011	3.25714	224	3.59375
11133	CST	South West	2011	2.62376	207	3.4375
11134	CST	South West	2011	2.71782	226	2.84722
711	CBSS	South West	2012	3.45213	240	3.36538
11121	CST	South South	2011	4.02976	219	4.0625
3711	CBSS	South West	2012	3.49223	239	2.57812
3699	CBSS	South South	2012	3.55612	216	3
3700	CBSS	North Central	2012	3.76316	257	3.67188
3701	CBSS	South South	2012	3.81283	237	3.20312
3702	CBSS	South South	2013	2.3622	224	3.30357
3703	CBSS	South South	2012	2.25197	232	2.5
3706	CBSS	South South	2012	4.03191	269	3.4375
3707	CBSS	South South	2012	2.55217	208	2.76786
4226	CBSS	South East	2012	3.64737	219	2.8125
3709	CBSS	South South	2012	3.59358	194	2.05357
3696	CBSS	South West	2012	4.16848	220	3.4375
3712	CBSS	South West	2012	3.70109	224	3.35938
3713	CBSS	South South	2012	3.30612	216	2.89062
3714	CBSS	South West	2012	4.29348	226	4.16667
3715	CBSS	South South	2012	2.46053	203	2.23214
4219	CBSS	South West	2012	4.76087	258	3.88889
4221	CBSS	South West	2012	3.37688	239	3.26389
4222	CBSS	South West	2012	3.28	214	2.91667
4223	CBSS	South West	2012	3.66842	230	3.20312
2918	CBSS	South West	2012	2.87864	231	2.57812
3708	CBSS	South South	2012	3.45989	212	3.33333
3685	CBSS	South South	2012	4.57609	225	3.35938
709	CBSS	South West	2012	3.6973	252	3.66071
2922	CBSS	South West	2012	3.59893	234	1.875
2923	CBSS	South East	2012	2.81991	229	2.63889
2924	CBSS	South South	2013	2.33871	229	3.35938
2927	CBSS	South South	2012	2.91707	217	2.76786
2928	CBSS	South South	2012	2.96209	229	2.5
2929	CBSS	South West	2012	2.81132	216	2.91667
2930	CBSS	South West	2012	3.54497	225	2.63889
3698	CBSS	South West	2012	3.19388	239	2.46324
2932	CBSS	South South	2012	2.82464	188	2.94643
3686	CBSS	South West	2012	3.56122	246	3.54167
3687	CBSS	South West	2012	3.09231	202	2.1875
3688	CBSS	South West	2012	3.96739	243	2.03125
3689	CBSS	South West	2012	4.1087	242	3.35938
3692	CBSS	North Central	2012	3.02885	257	2.98611
3693	CBSS	South West	2012	3.25628	234	2.41071
3694	CBSS	South West	2012	2.67757	245	2.91667
3695	CBSS	South West	2012	2.9901	242	2.41667
4227	CBSS	South South	2012	2.49778	191	2.32143
2931	CBSS	South South	2012	3.21649	242	3.48214
4667	CBSS	South South	2012	2.47208	233	3.19444
4657	CBSS	South West	2012	3.24457	216	4.21875
4658	CBSS	South West	2012	4.0838	223	2.15278
4659	CBSS	South West	2012	2.73762	253	2.70833
4660	CBSS	South East	2012	3.49721	227	3.125
4661	CBSS	South South	2012	3.7933	232	2.56944
4662	CBSS	South West	2012	3.70879	226	2.34375
4663	CBSS	South South	2012	3.88268	239	2.26562
4664	CBSS	South West	2012	2.26009	206	2.36111
4225	CBSS	South South	2012	3.94565	270	2.5
4666	CBSS	South East	2012	2.78534	219	2.5
4654	CBSS	North Central	2012	2.98421	208	2.34375
4668	CBSS	South East	2012	3.25946	187	2.14286
4669	CBSS	South East	2012	3.1027	188	2.73438
4670	CBSS	South East	2012	2.68557	190	2.8125
4671	CBSS	South East	2012	3.92179	219	2.75
4672	CBSS	South South	2012	3.23497	220	3
4674	CBSS	South South	2013	2.11203	226	1.875
4675	CBSS	South South	2012	4.59777	238	3.51562
4676	CBSS	South West	2012	3.14136	220	2.96875
4665	CBSS	South South	2012	2.72775	251	2.73438
4242	CBSS	South West	2012	3.07538	192	3.125
4228	CBSS	South West	2012	2.77674	206	3.64583
4229	CBSS	South South	2012	3.28788	197	2.34375
4230	CBSS	South South	2012	4.72826	262	3.59375
4232	CBSS	South South	2012	3.59091	224	3.125
4234	CBSS	South West	2012	4.10326	203	3.66071
4235	CBSS	South East	2012	2.54113	225	3.45833
4236	CBSS	South West	2012	2.91121	215	2.15278
4237	CBSS	South East	2012	2.72936	252	3.125
4656	CBSS	South East	2012	3.88268	246	3.48214
4240	CBSS	South South	2012	2.92523	224	1.72794
4655	CBSS	South West	2012	2.44712	217	2.16667
4243	CBSS	South West	2012	2.5177	243	4.44444
4244	CBSS	North Central	2012	3.9893	241	3.75
4245	CBSS	South West	2012	2.64532	216	2.00893
4246	CBSS	South West	2012	3.32039	200	2.16667
4247	CBSS	South South	2012	2.47768	226	1.67969
4248	CBSS	South West	2012	4.04301	228	3.125
4250	CBSS	South East	2012	3.02427	224	2.98611
4251	CBSS	South South	2012	3.45596	232	3.67188
2917	CBSS	South East	2012	2.94527	269	2.42188
4239	CBSS	South East	2012	3.5102	237	2.8125
747	CBSS	South West	2012	3.70968	263	2.34375
736	CBSS	South East	2013	2.76596	249	3.59375
737	CBSS	South East	2012	2.98454	257	3.4375
738	CBSS	South East	2012	3.06468	250	2.75
739	CBSS	South East	2012	4.22527	260	3.33333
740	CBSS	South South	2012	4.25824	223	3.98438
741	CBSS	South South	2013	2.9641	249	2.61719
742	CBSS	South West	2012	3.01042	217	2.73438
743	CBSS	South West	2012	3.71429	266	4.23611
758	CBSS	South South	2012	3.8871	236	2.34375
745	CBSS	South South	2012	3.07035	260	2.14286
733	CBSS	South West	2013	2.60352	217	2.85714
748	CBSS	South East	2012	4.57143	258	3.68056
749	CBSS	South West	2012	4.81868	239	3.80682
750	CBSS	South South	2013	2.64322	207	2.25
751	CBSS	South West	2012	3.57447	251	3.90625
752	CBSS	South West	2013	3.41237	264	4.30556
753	CBSS	South West	2012	4.58791	216	2.65625
755	CBSS	South West	2012	2.89216	218	3.82812
756	CBSS	South South	2012	3.37838	212	4.29688
2919	CBSS	South West	2012	4.125	263	2.44792
744	CBSS	South West	2012	4.26374	242	3.08594
724	CBSS	South West	2012	4.4011	253	3.75
712	CBSS	South East	2012	4.28108	252	3.54167
713	CBSS	South West	2012	2.13878	248	1.96429
714	CBSS	South West	2012	4.12088	241	4.09722
716	CBSS	South South	2012	4.81868	263	4.44444
717	CBSS	South West	2012	3.03	265	2.77778
718	CBSS	South South	2012	3.89189	240	2.5
719	CBSS	South West	2012	4.1694	262	3.67188
720	CBSS	South South	2012	3.48387	223	2.01923
721	CBSS	South South	2012	2.70136	226	2.5
735	CBSS	South West	2013	2.20968	223	2.07031
723	CBSS	South West	2012	4.23077	246	3.92857
734	CBSS	South West	2012	2.84925	248	2.04545
725	CBSS	North Central	2012	3.06897	203	3.04688
726	CBSS	South South	2012	2.59091	235	2.70833
727	CBSS	South South	2012	4.18132	247	3.82812
728	CBSS	South South	2012	2.96135	206	2.22222
729	CBSS	South West	2012	4.23077	276	4.14062
730	CBSS	South West	2012	2.63902	206	3.83929
731	CBSS	South West	2012	4.22527	244	2.26562
732	CBSS	South East	2013	2.96602	245	2.84722
759	CBSS	South East	2012	3.19588	268	3.75
722	CBSS	North Central	2012	4.36813	255	3.40278
2906	CBSS	South South	2012	3.49738	196	2.36607
2895	CBSS	North Central	2012	2.56432	229	2.63889
2898	CBSS	South South	2012	4.79891	225	2.23214
2899	CBSS	South South	2012	4.31016	242	2.74306
2900	CBSS	South South	2012	2.72687	253	2.96875
2901	CBSS	South East	2012	2.68444	192	3.61111
2902	CBSS	South West	2012	2.625	195	3.20312
757	CBSS	South East	2012	4.43407	230	3.48214
2905	CBSS	South East	2012	3.52604	220	3.48214
2907	CBSS	South West	2012	3.72105	233	2.73438
2909	CBSS	South South	2012	4.17391	212	3.125
2910	CBSS	South East	2012	3.97283	250	4.375
2911	CBSS	South South	2012	4.52717	257	4.28571
2912	CBSS	South West	2012	3.88587	270	3.125
2913	CBSS	South West	2012	3.22111	213	1.96429
2915	CBSS	South West	2012	4.06522	233	3.40278
2904	CBSS	South West	2012	3.09722	231	3.59375
2881	CBSS	South West	2012	3.85641	222	2.41071
2869	CBSS	South South	2012	3.42105	204	2.42188
2871	CBSS	South West	2012	3.1658	224	2.70833
2873	CBSS	South West	2012	3.12871	234	2.5
2874	CBSS	South West	2012	2.97235	231	2.34375
2875	CBSS	South West	2012	3.01896	209	3.88889
2876	CBSS	South West	2012	2.79803	214	2.73438
2877	CBSS	South East	2012	2.34322	218	3.19444
2878	CBSS	South East	2012	3.75263	237	2.22222
2894	CBSS	South South	2012	3.32642	208	2.57812
2880	CBSS	South West	2012	3.77249	231	3.19444
2893	CBSS	South South	2012	3.13918	202	1.66667
2882	CBSS	North Central	2012	3.58031	244	2.89062
2884	CBSS	South West	2012	3.62564	229	2.26562
2885	CBSS	South East	2012	3.11881	199	2.73438
2886	CBSS	South East	2012	2.96618	222	2.63889
2887	CBSS	North Central	2012	3.0099	226	3.33333
2888	CBSS	North Central	2012	4.15508	235	3.90625
2889	CBSS	South South	2012	2.19844	220	2.41071
2891	CBSS	South East	2013	3.2	234	3.98438
21031	CoE	South West	2012	3.36638	218	3.59375
2879	CBSS	South West	2012	2.72685	213	3.22917
17626	CoE	South South	2012	2.96498	242	3.30357
17612	CoE	South South	2012	4.53425	239	4.375
17613	CoE	South West	2012	3.19665	223	2.91667
17615	CoE	South West	2012	3.90455	218	3.30357
17617	CoE	South West	2012	2.65769	184	2.94643
17619	CoE	South West	2012	3.27803	223	3.20312
17621	CoE	South West	2012	4.26389	256	4.375
17622	CoE	South South	2012	3.43913	209	3.81944
17637	CoE	South South	2012	2.66797	205	3.03571
17625	CoE	South East	2013	2.736	233	3.03571
17609	CoE	South West	2012	3.95833	267	4.44444
17627	CoE	South South	2013	2.64961	224	3.125
17628	CoE	South South	2012	3.3087	239	2.94643
17629	CoE	South East	2012	3.15768	259	2.89062
17630	CoE	South East	2012	4.24771	264	3.03571
17631	CoE	South West	2012	4.49537	231	3.98438
17632	CoE	South West	2012	3.72685	221	3.54167
17633	CoE	South West	2012	2.74436	226	3.20312
17634	CoE	South South	2012	3.81364	243	3.82812
16463	CoE	South East	2012	3.93665	195	3.68056
17623	CoE	South South	2012	3.70721	183	3.95833
17600	CoE	South South	2012	3.61883	210	3.28125
21033	CoE	South West	2012	2.50192	259	3.20312
16466	CoE	South West	2012	3.81818	182	2.375
16467	CoE	South West	2012	3.22979	210	2.94643
17591	CoE	South West	2012	2.93061	227	3.125
17592	CoE	South West	2012	4.26606	247	2.91667
17594	CoE	South West	2012	4.40278	226	4.30556
17595	CoE	South West	2012	4.3945	271	4.72222
17596	CoE	South West	2012	4.61574	249	4.45312
17597	CoE	South West	2012	4.2963	226	3.125
17611	CoE	South West	2012	3.75576	214	4.0625
17599	CoE	South West	2012	4.30876	243	4.14062
17610	CoE	South West	2012	3.40789	206	3.125
17601	CoE	South West	2012	3.79263	236	2.73438
17602	CoE	South South	2012	3.9457	267	4.14062
17603	CoE	South West	2012	3.29289	217	3.03571
17604	CoE	South West	2012	4.37788	257	4.45312
17605	CoE	South West	2012	3.45815	229	3.30357
17606	CoE	South East	2013	2.25952	219	3.35938
17607	CoE	South South	2012	3.79817	247	3.75
17608	CoE	South East	2012	3.76364	185	2.5
17638	CoE	North Central	2012	4.16438	230	3.51562
17598	CoE	South West	2013	2.45357	214	3.59375
18726	CoE	South South	2012	3.08584	182	2.96875
17665	CoE	South West	2013	3.4386	206	3.03571
17666	CoE	South West	2012	3.57466	214	2.58929
17667	CoE	South West	2012	4.18222	239	2.98611
17669	CoE	South West	2012	3.75909	251	3.75
17671	CoE	North Central	2012	3.63839	257	2.41071
17672	CoE	South South	2012	3.13656	253	4.02778
17673	CoE	South South	2012	4.79167	258	4.29688
17674	CoE	South West	2012	4.61111	210	2.85714
17635	CoE	South West	2012	3.65487	234	4.28571
17676	CoE	South West	2012	4.21101	233	3.20312
17661	CoE	South South	2012	4.33796	262	3.04688
17677	CoE	South South	2012	3.93665	245	3.04688
17679	CoE	South West	2012	2.98	212	3.28125
17681	CoE	South West	2012	3.51092	215	3.67188
17682	CoE	South West	2012	4.06019	217	4.0625
17683	CoE	South South	2012	3.52703	241	3.48214
17684	CoE	South West	2012	4.19266	254	4.01786
17685	CoE	South East	2012	2.77099	212	3.95833
17686	CoE	South South	2012	2.7881	206	2.14286
17687	CoE	South East	2012	3.30638	192	3.57143
17675	CoE	South West	2012	3.41256	188	2.94643
17650	CoE	South West	2012	3.74236	235	3.02083
17639	CoE	South South	2012	2.5	217	2.8125
17640	CoE	South South	2012	3.36481	201	3.03571
17641	CoE	South South	2012	3.8733	232	2.96875
17642	CoE	South South	2012	4.76852	250	4.02778
17645	CoE	South South	2012	4.27315	215	4.0625
17646	CoE	South West	2012	3.27468	193	2.67857
17647	CoE	South West	2012	3.7973	215	3.125
17664	CoE	South West	2012	3.90222	223	3.30357
17649	CoE	South South	2012	3.34783	226	3.20312
17663	CoE	South West	2012	3.5974	207	3.26389
17651	CoE	South South	2012	3.61135	242	3.48214
17653	CoE	South East	2012	3.96	243	3.92857
17654	CoE	South West	2012	3.54626	255	4.44444
17656	CoE	North Central	2012	3.84259	230	3.90625
17657	CoE	South West	2012	3.82667	206	3.90625
17658	CoE	South West	2012	4.23148	216	2.42188
17659	CoE	South West	2012	4.06849	243	3.90625
17660	CoE	South West	2012	3.32218	213	4.29688
16462	CoE	South West	2012	2.71901	221	2.57812
17648	CoE	South West	2012	4.11111	215	3.4375
13418	CoE	South West	2012	3.50885	209	2.76786
13404	CoE	South East	2012	4.09132	208	3.75
13408	CoE	South South	2012	2.68627	201	3.04688
13409	CoE	South South	2012	2.67	216	2.43056
13410	CoE	South South	2012	4.0045	224	2.57812
13411	CoE	South West	2012	3.06838	228	2.85714
13412	CoE	South South	2012	2.80695	200	2.96875
13413	CoE	South West	2012	4.47032	186	3.30357
21000	CoE	South East	2013	3.33043	205	3.19444
16414	CoE	South West	2012	3.39912	270	2.63889
13417	CoE	South West	2012	3.70536	189	3.82812
13400	CoE	South South	2012	2.24915	253	2.57812
13420	CoE	South West	2012	3.12033	216	2.91667
13421	CoE	South East	2012	2.97551	229	2.94643
13423	CoE	South West	2012	4.17778	232	2.73438
13424	CoE	South East	2012	2.67954	187	2.625
13425	CoE	South East	2012	3.79452	181	2.73438
14299	CST	South West	2013	2.18779	233	2.8125
16411	CoE	South West	2012	3.13596	211	2.8125
16465	CoE	South East	2012	3.68037	203	3.33333
13416	CoE	North Central	2012	3.50213	195	2.94643
13391	CoE	South West	2012	3.72174	201	3.59375
13372	CoE	South West	2012	4.56682	217	3.21429
13373	CoE	South West	2012	3.1405	257	3.04688
13374	CoE	North Central	2012	3.24895	182	3.28125
13375	CoE	South West	2012	3.62832	210	3.04688
13380	CoE	South West	2012	2.45126	207	2.58929
13382	CoE	South South	2013	3.5859	188	2.5
13383	CoE	South West	2012	3.49367	200	2.57812
13385	CoE	South West	2012	3.79295	219	3.48214
13386	CoE	South West	2012	3.94545	196	2.1875
13402	CoE	South East	2012	3.07755	197	3.82812
13388	CoE	South West	2013	2.6791	196	2.41071
13401	CoE	South South	2012	2.68914	208	3.4375
13392	CoE	South East	2012	3.59307	249	2.94643
13393	CoE	South West	2012	3.48918	246	2.85714
13395	CoE	South East	2012	2.90698	225	2.73438
13396	CoE	South West	2012	2.34	237	2.70833
17589	CoE	South West	2012	3.77376	231	3.05556
13397	CoE	South South	2012	3.74236	255	3.04688
13398	CoE	South South	2012	3.79909	223	2.94643
13399	CoE	South South	2012	3.32	217	3.40278
16415	CoE	South West	2012	3.30702	200	3.30357
13387	CoE	North Central	2012	2.90574	247	3.125
16452	CoE	South West	2012	3.55507	226	3.03571
16441	CoE	South West	2012	2.7004	220	2.5
16442	CoE	South West	2012	4.48611	249	4.0625
16443	CoE	South East	2012	4.47685	260	4.76562
14304	CST	North Central	2011	3.37079	211	3.48214
16444	CoE	South West	2012	3.78082	208	4.14062
16446	CoE	South West	2012	3.19492	197	3.125
16447	CoE	South East	2012	2.5977	196	3.75
16448	CoE	South East	2012	4.28704	243	4.02778
14300	CST	South West	2012	2.81	229	2.8125
16451	CoE	South West	2012	3.65625	208	3.04688
16437	CoE	South West	2012	3.54425	219	3.125
16453	CoE	South West	2012	3.70925	212	2.5
16454	CoE	South West	2012	3.80093	212	3.125
16455	CoE	South West	2012	3.84615	208	3.03571
16456	CoE	South East	2012	3.29167	230	3.21429
16458	CoE	South South	2012	2.6965	232	2.42188
16459	CoE	South West	2012	4.06364	243	4.58333
16460	CoE	South West	2013	2.29562	211	2.70833
16461	CoE	South West	2012	3.21145	213	2.58929
15457	CST	South West	2012	3.51852	239	3.30357
16450	CoE	South West	2012	3.18565	212	4.375
16426	CoE	South South	2012	4.62963	226	3.39286
16416	CoE	South West	2012	4.14352	231	2.89062
16417	CoE	South South	2012	2.99567	202	2.73438
16418	CoE	South West	2012	3.95455	227	3.48214
16419	CoE	South West	2012	3.49091	201	2.8125
14302	CST	South West	2011	3.79755	219	3.48214
16420	CoE	North Central	2012	3.71233	230	3.47222
16422	CoE	South West	2012	3.31304	210	2.67857
16423	CoE	North Central	2012	2.70703	208	2.94643
16424	CoE	South East	2012	2.74899	208	2.73438
14303	CST	South South	2013	2.515	239	2.26562
16425	CoE	South West	2012	3.90741	246	2.94643
16439	CoE	South East	2012	3.59471	228	3.90625
16427	CoE	South South	2012	3.47964	214	3.59375
16428	CoE	South South	2012	3.72936	229	2.76786
16429	CoE	South West	2012	4.54167	232	3.59375
16431	CoE	South West	2012	4.06393	207	3.57143
16432	CoE	South East	2012	3.84091	256	3.75
16433	CoE	South East	2012	3.05907	197	3.51562
16434	CoE	South West	2012	4.10648	224	3.04688
16436	CoE	South West	2013	2.35764	219	2.73438
17690	CoE	South South	2012	4.39352	226	3.88889
15456	CST	South West	2013	2.09829	220	2.1875
20325	CoE	South South	2012	3.61905	250	2.60417
17691	CoE	South West	2012	3.09244	240	2.56944
20314	CoE	South East	2012	2.97521	197	3.81944
20315	CoE	South South	2012	3.98649	194	3.92857
20316	CoE	South West	2012	3.24793	232	3.90625
20318	CoE	South South	2013	3.52863	234	3.48214
20319	CoE	South West	2012	3.14286	211	3.33333
20322	CoE	South West	2012	3.42035	234	3.66071
20336	CoE	South West	2012	3.73778	234	3.39286
20308	CoE	South West	2012	4.03604	211	3.28125
20326	CoE	South South	2012	2.84677	197	3.67188
20327	CoE	South East	2012	2.89069	181	2.77778
20328	CoE	South West	2012	3.3112	270	4.0625
20329	CoE	South East	2012	4.52273	247	4.375
20330	CoE	South West	2012	2.99177	206	2.42188
20331	CoE	South East	2012	2.72308	240	3.61111
20333	CoE	South West	2012	3.65596	188	3.75
20334	CoE	South West	2012	4.30275	223	3.48214
17688	CoE	South East	2012	4.05505	230	3.75
20323	CoE	South West	2012	2.952	195	1.875
20298	CoE	South West	2012	4.60092	220	2.85714
19677	CST	South West	2013	2.24812	189	2.08333
19678	CST	North Central	2012	3.38813	254	3.875
20290	CoE	South West	2012	3.89474	221	3.39286
20291	CoE	North Central	2012	4.52294	245	4.21875
20292	CoE	South West	2012	3.21577	223	3.4375
20293	CoE	South West	2012	2.57034	213	2.8125
20294	CoE	South West	2013	2.57836	219	2.67857
20295	CoE	South West	2012	3.34842	193	3.33333
20311	CoE	South West	2013	2.89069	185	3.51562
20297	CoE	South South	2012	4.52036	238	3.59375
20309	CoE	South West	2013	2.65779	209	2.34375
20299	CoE	South West	2012	3.9819	240	3.30357
20300	CoE	South West	2012	3.78636	243	3.03571
20301	CoE	South West	2012	3.92444	202	3.98438
20302	CoE	South West	2012	2.34164	213	2.5
20303	CoE	South East	2012	3.00778	266	2.85714
20304	CoE	North Central	2012	4.33028	214	4.0625
20305	CoE	South South	2012	3.8	220	3.83929
20307	CoE	South West	2012	3.31441	205	2.58929
20337	CoE	South West	2013	2.90909	193	3.22917
20296	CoE	North Central	2012	4.44954	240	4.02778
21022	CoE	South West	2012	2.58238	248	2.98611
21012	CoE	South West	2012	2.42143	262	2.8125
21013	CoE	South South	2012	2.71032	184	3.83929
21015	CoE	South West	2012	4.625	243	3.98438
20350	CoE	South South	2012	3.18067	194	2.34375
21016	CoE	South South	2012	3.59483	224	3.125
21017	CoE	South South	2012	4.20091	210	3.59375
21018	CoE	South East	2012	4.17431	212	3.125
21019	CoE	South West	2012	3.27311	236	2.94643
20335	CoE	South West	2013	2.27517	214	2.5
21021	CoE	South East	2012	3.21992	219	2.8125
21008	CoE	South West	2012	2.94071	190	2.76786
21023	CoE	South West	2012	3.84862	235	3.39286
21024	CoE	South South	2012	3.1875	191	3.68056
21025	CoE	South East	2012	3.85321	218	3.28125
21026	CoE	South West	2012	3.61261	206	2.8125
21027	CoE	South South	2012	3.79358	218	4.0625
21028	CoE	South East	2012	2.6139	229	3.28125
21029	CoE	South South	2012	3.37333	234	4.10714
21030	CoE	South South	2012	4.43519	253	3.75
4677	CBSS	South West	2012	3.25137	205	2.67857
21020	CoE	South West	2012	4.40741	218	4.21875
20348	CoE	South South	2012	4.56881	241	4.0625
20338	CoE	South West	2012	3.06584	209	3.4375
20339	CoE	South West	2012	3.87111	203	2.84722
20340	CoE	South East	2012	3.95495	228	3.57143
20341	CoE	South East	2013	2.58303	191	3.4375
20342	CoE	South West	2012	3	195	3.59375
20343	CoE	South South	2012	3.88991	220	3.05556
20344	CoE	South South	2012	4.31193	249	3.51562
20345	CoE	South South	2013	2.61217	188	2.5
21010	CoE	South South	2012	2.95021	212	2.96875
20347	CoE	North Central	2013	2.57519	203	2.94643
21009	CoE	South South	2013	2.7541	237	3.92857
20349	CoE	South East	2012	3.76147	228	2.84722
21001	CoE	South South	2012	3.02532	205	2.94643
21002	CoE	South West	2012	3.47788	198	3.4375
21003	CoE	South West	2012	2.66031	219	2.73438
21004	CoE	South West	2013	2.59839	181	2.23214
21005	CoE	North Central	2012	3.2931	211	3.59375
21006	CoE	South West	2012	3.84862	217	3.75
21007	CoE	South West	2012	3.8211	227	2.41071
19674	CST	South East	2012	3.18103	180	2.58929
20346	CoE	South South	2012	2.93952	227	2.94643
18764	CoE	South East	2013	4.67593	242	3.90625
18752	CoE	South East	2012	3.32895	195	2.96875
18753	CoE	South South	2012	3.27434	250	3.47222
18754	CoE	South South	2012	2.50741	193	3.02083
18756	CoE	South East	2012	3.84404	206	2.67857
18758	CoE	South West	2012	3.56422	226	2.8125
18759	CoE	South East	2012	3.68349	233	3.54167
18760	CoE	North Central	2012	3.10656	202	2.5
19676	CST	South West	2012	4.04286	269	2.96875
18763	CoE	South West	2012	4.34259	251	4.16667
18748	CoE	North Central	2012	3.87615	230	3.21429
18765	CoE	South West	2012	3.79817	249	3.125
18766	CoE	South East	2012	3.39149	209	3.54167
18767	CoE	North Central	2012	3.16379	198	3.30357
18768	CoE	South West	2012	3.52968	175	2.85714
18769	CoE	South East	2012	3.97222	207	2.57812
18770	CoE	South South	2011	4.11927	218	3.82812
18772	CoE	South South	2012	4.2156	212	3.82812
18773	CoE	South South	2012	3.87783	193	3.1875
18774	CoE	South East	2012	3.26522	214	3.22917
18761	CoE	South West	2012	2.96471	200	2.23214
18736	CoE	South West	2012	3.87156	247	4.375
21032	CoE	South West	2012	3.21983	205	3.35938
20288	CoE	South South	2013	2.66333	186	3.33333
18727	CoE	South West	2012	3.5426	184	3.59375
18728	CoE	South West	2012	3.39	251	2.41667
18729	CoE	South West	2012	3.06809	202	2.96875
18730	CoE	South West	2012	2.60755	195	3.4375
18731	CoE	North Central	2012	2.85938	196	3.4375
18732	CoE	South East	2012	3.07203	193	2.36111
18733	CoE	South West	2012	4.03211	220	3.26389
18751	CoE	South East	2012	3.72851	198	2.58929
18735	CoE	North Central	2012	2.96443	223	2.60417
18749	CoE	South South	2013	3.68981	169	3.125
18739	CoE	North Central	2012	3.99083	231	4.21875
18741	CoE	North Central	2012	3.73059	222	3
18743	CoE	South South	2012	4.50463	195	2.5
18744	CoE	South West	2012	3.29956	221	3.05556
18745	CoE	South West	2012	2.48897	206	3.59375
18746	CoE	North Central	2012	2.82937	272	3.125
18747	CoE	South East	2012	4.12844	204	3.66071
9020	CBSS	South South	2011	3.82081	209	2.60417
18777	CoE	South West	2012	3.69027	243	3.20312
18734	CoE	North Central	2012	3.15385	218	3.39286
19662	CST	South West	2012	3.18455	185	2.5
18775	CoE	South South	2012	4.61927	249	4.23611
19647	CST	South South	2012	2.43874	195	2.10938
19648	CST	South South	2013	2.54656	205	2.125
19649	CST	South South	2012	4.12857	218	2.23214
19650	CST	South West	2012	2.69264	229	2.76786
19651	CST	South West	2012	3.26786	183	3.75
19652	CST	South West	2012	2.79574	188	2.5
19655	CST	South East	2012	2.95238	229	2.73438
19656	CST	South South	2012	3.33953	229	2.89062
19645	CST	South South	2012	4.29048	219	3.20312
19661	CST	South West	2012	2.30315	244	1.96429
19644	CST	South South	2012	3.6934	220	3.59375
19663	CST	South West	2012	3.52381	197	3.85417
19664	CST	South South	2012	2.24436	200	3.40278
19666	CST	South South	2012	3.36771	224	2.42188
19667	CST	North Central	2012	3.32227	206	2.8125
19668	CST	South West	2012	2.52697	194	2.91667
19670	CST	South South	2012	3.8066	263	2.89062
19672	CST	South West	2012	3.6215	183	2.60417
19673	CST	South East	2012	3.42326	217	3.48214
17689	CoE	South South	2012	4.57407	209	4.21875
19627	CST	South West	2012	3.32093	213	2.67857
19675	CST	South West	2012	2.76496	184	2.1875
18778	CoE	South West	2012	3.72889	238	2.76786
18779	CoE	South West	2012	3.57919	224	3.4375
18781	CoE	South West	2012	2.56716	207	2.89062
18782	CoE	North Central	2012	3.40435	205	3.47222
18783	CoE	South East	2013	3.43111	201	3.35938
18784	CoE	South East	2012	3.37445	218	3.04688
18785	CoE	South South	2012	4.2968	231	4.29688
18787	CoE	South East	2012	3.55172	227	4.02778
19646	CST	South East	2012	3.56682	245	3.20312
19626	CST	South West	2013	2.65812	181	3.61111
18776	CoE	South South	2012	3.38115	271	2.98611
19628	CST	South West	2012	3.46948	224	3.22917
19629	CST	South West	2012	2.35379	211	3.66071
19630	CST	South West	2012	3.28899	191	3.48214
19632	CST	South West	2012	3.24091	220	2.03125
19636	CST	South West	2012	3.39623	251	3.57143
19639	CST	South West	2012	3.16588	207	2.39583
19640	CST	South West	2012	2.33088	236	2.58929
19642	CST	South South	2012	2.39759	249	2.57812
19643	CST	South East	2012	3.29954	239	2.8125
18790	CoE	South South	2012	2.90438	182	2.57812
10493	CST	South West	2012	3.08602	248	3.47222
10482	CST	South South	2012	3.92135	256	2.96875
10483	CST	South South	2012	3.85795	241	3.83929
10484	CST	South South	2012	3.46237	235	3.51562
10485	CST	South West	2012	3.08995	193	2.85714
10487	CST	North Central	2012	3.97159	242	3.54167
10488	CST	South West	2012	2.63303	242	2.29167
10489	CST	South West	2012	4.51136	243	3.33333
10490	CST	South West	2012	4.10795	240	3.98438
9917	CBSS	South South	2012	2.98378	240	2.73438
10492	CST	South West	2012	4.09605	247	3.4375
10479	CST	South South	2012	3.71348	203	1.49038
10494	CST	South West	2012	2.38318	183	2.36111
10495	CST	South West	2012	3.13613	217	3
10496	CST	South East	2012	4	241	4.02778
10497	CST	South West	2013	2.30252	224	1.79688
10498	CST	South South	2013	3.16931	254	2.47159
10499	CST	South West	2013	2.73023	198	2.42188
10500	CST	South West	2012	2.775	227	2.58929
10501	CST	North Central	2012	3.34759	202	2.42647
10502	CST	South East	2012	4.28977	241	2.91667
10491	CST	South West	2012	2.95876	214	3.125
10469	CST	South West	2012	3.40556	240	1.71875
11998	CST	South South	2013	2.632	193	2.89062
10459	CST	North Central	2013	2.63679	210	2.5
10460	CST	South West	2012	3.97222	259	4.0625
10461	CST	North Central	2012	4.01136	218	4.19643
10462	CST	South West	2012	3.13089	192	2.5
10463	CST	South West	2012	3.99432	213	3.26389
10464	CST	South South	2012	3.29121	194	2.36111
10465	CST	South West	2012	3.47253	218	2.25962
10466	CST	South West	2012	3.75556	250	3.4375
10481	CST	South West	2013	2.41	266	3.75
10468	CST	South West	2012	3.31694	217	2.41071
10480	CST	South West	2012	3.67797	240	4.09722
10470	CST	North Central	2012	3.27692	215	3.30357
10471	CST	South West	2012	3.10215	261	3.125
10473	CST	South West	2012	2.82915	237	3.54167
10474	CST	South West	2012	3.38919	249	3.125
10475	CST	South West	2012	3.69274	242	3.75
10477	CST	South West	2012	3.91011	217	2.97794
10478	CST	South South	2012	4.27841	247	4.0625
10467	CST	South West	2012	4.01136	241	2.91667
11988	CST	South West	2013	3.08929	238	2.23214
10503	CST	South South	2012	4.43182	211	3.61111
11975	CST	North Central	2013	4.0622	188	2.15278
11976	CST	South West	2013	4.63592	217	3.35938
11978	CST	South West	2013	2.50602	193	2.07031
11981	CST	South West	2013	2.7384	193	2.22222
11982	CST	South West	2013	3.10667	229	2.65625
11984	CST	South South	2013	2.82553	229	2.1875
11972	CST	South West	2013	3.7512	209	2.55208
11987	CST	South East	2013	2.90086	194	2.84722
11971	CST	South South	2013	3.47887	194	2.56944
11989	CST	South West	2013	3.04911	223	2.70833
11990	CST	South West	2013	3.31944	205	3.03571
11991	CST	South West	2013	3.71239	238	4.30556
11992	CST	South West	2013	2.66946	224	3.59375
11993	CST	South West	2013	3.59615	224	3.54167
11994	CST	South West	2013	3.61321	206	3.48214
11995	CST	South South	2013	2.94444	205	2.08333
11996	CST	South West	2013	3.96635	215	2.66667
9038	CBSS	South South	2012	4.45294	252	2.5
11985	CST	South West	2013	3.45581	220	2.43056
10517	CST	South West	2012	3.09574	218	2.77778
10507	CST	South West	2012	3.39344	207	3.67188
10508	CST	South West	2012	2.83077	208	2.25
10509	CST	South West	2012	4.05682	231	2.73438
10510	CST	South West	2012	2.95312	225	2.08333
10511	CST	South West	2012	3.88068	235	3.33333
10512	CST	South West	2012	4.50568	249	3.47222
10513	CST	North Central	2012	4.09659	240	3.88889
10514	CST	South South	2013	3.16304	198	3.4375
11973	CST	South East	2013	2.73799	192	3.04688
10516	CST	South East	2012	3.04124	226	1.875
10504	CST	South West	2012	3.31443	272	2.65625
11960	CST	South South	2013	4.28155	217	2.91667
11961	CST	South West	2013	3.34562	227	2.89062
11962	CST	South South	2013	3.11013	212	2.57812
11964	CST	South West	2013	4.12019	232	2.56944
11965	CST	South South	2013	3.89474	266	2.26562
11967	CST	South West	2013	2.89035	204	2.76786
11970	CST	South West	2013	4.66505	225	3.81944
10515	CST	South South	2012	4.44318	258	3.33333
9075	CBSS	South West	2012	3.05348	232	3.5
9065	CBSS	North Central	2012	4.24118	240	3.67188
9067	CBSS	South West	2012	2.69	250	2.89062
9068	CBSS	South West	2012	3.24444	189	2.65625
9069	CBSS	South West	2012	3.69767	232	2.43056
9070	CBSS	South West	2012	2.85165	230	3.48214
9071	CBSS	South West	2012	2.97409	244	3.20312
9072	CBSS	South East	2012	3.88824	229	2.98611
10458	CST	South West	2012	3.38503	236	3.81944
9074	CBSS	South West	2012	2.60606	237	3.04688
9061	CBSS	South East	2013	2.28182	235	3.4375
9076	CBSS	South South	2012	3.85965	248	3.40278
9077	CBSS	South West	2012	3.27059	207	1.97917
9078	CBSS	North Central	2012	3.22034	240	2.89062
9080	CBSS	South West	2012	2.97802	244	2.8125
9081	CBSS	South West	2013	2.26667	231	2.08333
9082	CBSS	South West	2012	2.77778	228	3.57143
9083	CBSS	South West	2012	3.51765	225	2.57812
9084	CBSS	South West	2012	3.31694	221	2.22656
9085	CBSS	South East	2012	4.44118	212	2.1875
9073	CBSS	South South	2012	3.74118	215	3.88889
9052	CBSS	South South	2012	4.2	231	4.375
4678	CBSS	South East	2012	3.37297	223	3.28125
9040	CBSS	South West	2012	3.57059	248	2.39583
9041	CBSS	North Central	2012	4.83529	273	4.02778
9042	CBSS	South West	2012	3.97647	231	3.28125
9043	CBSS	South South	2012	3.84483	263	2.58929
9044	CBSS	North Central	2012	4.0407	255	3.28125
9047	CBSS	South South	2013	2.15023	190	1.91667
9049	CBSS	South South	2012	3.66279	225	3.125
9051	CBSS	South South	2012	3.98276	242	3.31731
9063	CBSS	South East	2012	4.61176	232	3.21429
9053	CBSS	South South	2012	2.57143	218	2.125
9054	CBSS	South West	2012	3.65882	231	2.34375
9055	CBSS	South West	2012	4.69412	245	3.81944
9056	CBSS	South South	2012	2.82292	240	3.90625
9057	CBSS	South East	2012	3.01604	229	2.84722
9059	CBSS	South East	2012	2.63	239	3.05556
9060	CBSS	South South	2012	4.24118	277	3.75
9088	CBSS	South West	2012	3.44186	243	3.26389
9050	CBSS	South East	2012	4.61765	239	3.03571
9906	CBSS	South South	2012	4.54545	214	2.53676
9086	CBSS	South South	2012	3.24725	271	2.58929
9895	CBSS	South West	2012	3.62722	225	2.57812
9896	CBSS	South West	2012	3.63158	241	2.97794
9897	CBSS	South South	2012	3.80723	217	3.30357
9898	CBSS	South South	2012	3.90964	237	2.5
9899	CBSS	South South	2012	2.28283	181	2.53472
9900	CBSS	South West	2012	3.67665	195	2.57812
9901	CBSS	South West	2012	3.93373	237	3.35938
9902	CBSS	South West	2012	2.40816	181	2.5
9893	CBSS	South South	2012	3.08621	191	2.43056
9905	CBSS	South West	2012	3.29518	239	1.95312
9892	CBSS	South South	2013	2.14976	204	2.26562
9907	CBSS	South West	2012	2.89418	208	2.65625
9908	CBSS	South South	2012	2.25743	185	2.03125
9909	CBSS	South West	2012	2.52792	202	1.71875
9910	CBSS	South South	2012	3.62941	218	2.84091
9911	CBSS	South West	2012	3.74699	198	2.29167
9912	CBSS	South South	2012	3.90964	247	2.32143
9913	CBSS	South West	2012	3.0226	213	1.38889
9914	CBSS	South South	2012	4.16867	207	2.23214
9915	CBSS	South South	2012	2.82584	215	3.21429
9904	CBSS	South South	2012	3.43429	213	1.71875
9882	CBSS	South West	2012	2.46842	210	2.05357
13081	CST	South West	2012	4.00599	231	2.73438
9089	CBSS	South South	2012	3.1573	239	2.65625
9873	CBSS	South South	2012	2.25728	202	2.5
9876	CBSS	South West	2012	2.47059	207	1.95312
9877	CBSS	South West	2012	4.25301	217	2.5
9878	CBSS	North Central	2012	4.11905	235	2.94643
9879	CBSS	South West	2012	3.57647	199	2.73438
9894	CBSS	South South	2012	3.76048	216	2.5
9881	CBSS	South West	2012	3.73494	218	3.39286
9087	CBSS	South East	2012	2.99432	219	2.5
9883	CBSS	North Central	2012	3.79167	220	2.08333
9884	CBSS	South East	2013	1.7381	211	2.58929
9885	CBSS	North Central	2012	2.76796	228	2.4375
9887	CBSS	South West	2012	3.60241	229	2.54464
9888	CBSS	South South	2012	2.57778	189	3.25
9889	CBSS	South East	2012	3.12429	225	2.60417
9890	CBSS	South South	2012	3.18539	204	2.29167
9891	CBSS	North Central	2013	2.25373	185	2.5
9880	CBSS	South West	2012	2.83889	218	2.9375
12485	CoE	South East	2013	4	210	2.57812
12472	CoE	South East	2013	3.41026	230	2.75735
12473	CoE	South East	2013	2.75	203	3.54167
12474	CoE	South West	2013	4.58716	246	3.82812
12475	CoE	North Central	2013	2.70161	212	2.09821
12477	CoE	South East	2013	4.20909	231	4.23611
12479	CoE	South South	2013	4.36697	247	4.0625
12480	CoE	South West	2013	4.0393	250	2.57812
21570	CST	South West	2012	2.62255	194	2.10938
12484	CoE	South West	2013	3.84404	235	4
12468	CoE	South West	2013	4.83028	228	3.82812
12486	CoE	South South	2013	4.20183	224	4.21875
12487	CoE	South South	2013	3.60987	235	3.82812
12490	CoE	North Central	2013	4.15596	232	3
12491	CoE	South East	2013	3.14286	187	2.5
12492	CoE	South East	2013	3.68468	237	2.36111
12495	CoE	South West	2013	2.88	257	2.5
12498	CoE	South West	2013	2.83594	236	3.19444
12499	CoE	North Central	2013	3.53191	237	3.81944
12481	CoE	South West	2013	2.62921	226	3.57143
21576	CST	South West	2012	2.68844	202	3.125
11997	CST	South West	2013	3.26991	195	2.42188
21825	CST	South South	2012	3.51705	236	2.89773
21571	CST	South East	2012	3.55491	231	2.1875
21572	CST	South East	2012	3.36872	209	3.20312
21573	CST	South West	2012	2.62814	230	2.8125
21722	CST	South West	2012	3.82941	240	2.85714
21574	CST	South West	2012	2.75	222	2.96875
21575	CST	South South	2012	3.73684	228	2.65625
12471	CoE	South South	2013	4.23394	254	3.90625
21828	CST	South South	2012	3.47126	218	4.375
12469	CoE	South South	2013	3.03361	241	3.28125
21724	CST	South West	2012	3.53216	204	2.94643
21830	CST	South West	2013	2.60976	209	3.05556
12461	CoE	South West	2013	3.99554	238	3.03571
12462	CoE	South West	2013	4.47511	249	3.90625
12463	CoE	South West	2013	3.40351	247	3.20312
12465	CoE	South West	2013	4.35909	227	4.21875
12466	CoE	South West	2013	3.07725	208	3.61111
12503	CoE	South South	2013	3.72566	230	4.875
21827	CST	South South	2012	2.51	234	2.5
14331	CST	South South	2012	4.20126	224	2.8125
12501	CoE	South East	2013	2.56446	243	2.43056
14317	CST	South West	2012	2.81868	218	2.20833
14318	CST	North Central	2012	3.65432	222	3.90625
14320	CST	South West	2012	3.35583	260	3.26389
14321	CST	South West	2012	4.20497	240	3.26389
14322	CST	South East	2012	3.25153	225	3.40278
14323	CST	South East	2012	4.52201	229	2.97794
14325	CST	North Central	2012	3.96914	260	3.75
14326	CST	South West	2012	3.56173	246	3.54167
14315	CST	North Central	2012	3.26901	245	3.35938
14329	CST	South South	2012	4.42767	248	4.09722
14314	CST	South West	2013	3.57764	234	4.45312
14332	CST	South South	2012	4	245	3.68056
14333	CST	South West	2012	3.98742	246	3.35938
14334	CST	South West	2012	3.80864	273	3.30357
14336	CST	South West	2012	3.91975	225	2.75735
14337	CST	South South	2012	3.60736	212	2.14286
14338	CST	South East	2012	3.17964	241	2.98611
14339	CST	South East	2012	3.81132	253	4.23611
14340	CST	South South	2013	2.75956	256	2.76786
14341	CST	South West	2012	4.51572	219	4.14062
14327	CST	South West	2012	3.15882	264	3.57143
12515	CoE	South West	2013	4.19369	242	3.90625
21823	CST	North Central	2012	3.9881	252	3.4375
12504	CoE	South East	2013	3.66968	240	2.65625
12505	CoE	South East	2013	2.70238	257	4.375
12506	CoE	South West	2013	3.55066	206	3.05556
12507	CoE	South East	2013	4.22321	234	4.375
12508	CoE	South East	2013	3.50655	247	2.5
12509	CoE	South East	2013	3.75225	238	3.67188
12510	CoE	South West	2013	4.35321	246	3.82812
12511	CoE	South West	2013	2.88933	202	3.28125
14316	CST	South West	2012	4.2795	254	3.19853
12514	CoE	South West	2013	4.18807	256	4.21875
12502	CoE	South West	2013	3.80531	214	3.03571
12518	CoE	South East	2013	3.42795	243	3.19444
12519	CoE	South West	2013	3.0678	208	2.63889
14308	CST	South West	2012	4.40881	269	3.03571
14309	CST	South West	2013	3.57576	216	2.73438
14310	CST	South West	2012	3.43976	209	2.1875
14311	CST	North Central	2012	2.9422	222	2.58929
14312	CST	South South	2013	1.86607	190	3.03571
14313	CST	North Central	2012	3.86335	196	3.28125
12513	CoE	South West	2013	3.90498	212	3.28125
20081	CST	South West	2012	3.47953	207	2.57812
13112	CST	South West	2012	3.29282	226	2.5
13113	CST	South West	2012	3.74432	211	3.68056
13114	CST	South West	2012	3.82249	198	2.83333
13115	CST	South South	2012	2.82653	227	2.67857
13116	CST	South South	2012	3.6	222	2.76042
13118	CST	South West	2013	2.84343	220	2.41071
13119	CST	South South	2012	3.48571	212	2.65625
13120	CST	South East	2012	3.11892	209	3.54167
21824	CST	South West	2012	3.5	212	2.89062
20080	CST	South West	2012	3.29282	225	2.1875
13108	CST	South South	2012	3.15934	200	3.19444
20082	CST	South East	2012	4.15663	237	3.51562
20083	CST	South East	2012	3.0404	251	2.85714
20084	CST	South East	2013	2.90476	210	2.42188
20085	CST	South South	2012	3.33333	186	2.05357
20086	CST	South East	2012	3.12778	258	4.375
20088	CST	South South	2012	3.90361	197	2.29167
20089	CST	South South	2012	4.03488	200	2.41071
20090	CST	South West	2013	2.41256	190	2.70833
20091	CST	South South	2013	2.51887	233	3.48214
20079	CST	South West	2012	2.91209	194	2.55208
13098	CST	South South	2012	4.5509	220	3.67188
13082	CST	South West	2012	3.43103	227	2.36111
13083	CST	South South	2012	4.05325	238	3.22917
13085	CST	South West	2012	3.87647	256	2.91667
13087	CST	South West	2012	3.83529	214	3.68056
13088	CST	South West	2012	3.35676	218	3.19444
13090	CST	South West	2012	4.04167	232	3.48214
13093	CST	South West	2012	2.8973	263	2.56944
13095	CST	South East	2012	2.60199	257	3.125
13110	CST	South West	2013	2.66346	247	2.29167
13097	CST	North Central	2012	4.32934	252	4.0625
13109	CST	South West	2012	3.66272	256	2.96875
13099	CST	South East	2012	3.88506	234	3.125
13100	CST	South East	2012	3.67598	218	2.45192
13101	CST	South West	2012	4.01754	220	2.5
13102	CST	North Central	2012	3.01053	189	2.21154
13103	CST	South West	2012	3.5848	210	2.5
13105	CST	South South	2012	3.99401	192	1.95312
13106	CST	South East	2012	3.11413	198	4.19643
13107	CST	South East	2012	3.79661	234	3.4375
20098	CST	South West	2012	4.73494	239	2.8125
13096	CST	South East	2012	3.61494	192	3.125
21819	CST	South South	2012	2.775	181	2.5
20093	CST	South East	2012	3.34254	244	1.875
21556	CST	South South	2012	3.27072	258	3.125
21720	CST	South West	2012	4.36747	224	4.02778
21558	CST	North Central	2012	2.98492	197	3.03571
21816	CST	South South	2012	3.50556	231	3.98438
21721	CST	North Central	2012	3.08947	234	3.66071
21817	CST	South East	2012	3.13402	222	3.51562
21559	CST	South West	2012	4.3815	205	2.63393
21815	CST	South West	2013	2.3211	220	3.20312
21560	CST	South West	2012	3.23757	211	2.56944
21554	CST	South West	2012	3.33149	197	2.5
21561	CST	South West	2012	4.35673	185	2.73438
21821	CST	South West	2012	2.5468	180	1.91667
21562	CST	South West	2012	2.90452	222	2.73438
21563	CST	South West	2012	2.66667	261	2.29167
21564	CST	South West	2012	3.44751	185	2.96875
21822	CST	South East	2012	4.23214	226	3.75
21565	CST	South East	2012	3.81818	201	4.14062
21567	CST	South South	2012	3.43503	213	3.4375
21569	CST	South East	2012	4.50292	232	2.56944
21818	CST	South South	2012	4.31548	249	3.33333
21546	CST	South West	2013	2.16	258	3.19444
9037	CBSS	South West	2012	4.61176	276	4.23611
20099	CST	South West	2012	4.8012	237	3.90625
20101	CST	South West	2012	3.42697	227	2.57812
20102	CST	South West	2012	3.12973	212	2.5
14306	CST	South West	2012	3.33529	227	2.57812
20103	CST	South West	2012	4.53012	204	2.70833
20104	CST	South West	2012	2.95288	239	2.73438
20106	CST	South South	2012	3.0838	236	2.08333
20107	CST	South South	2012	3.5614	198	3.26389
21555	CST	North Central	2012	3.52023	195	2.57812
21811	CST	South West	2012	2.94792	187	2.39583
20097	CST	South West	2012	3.55233	221	2.94643
21547	CST	South West	2012	2.4703	211	2.5
21548	CST	South South	2012	4.35673	229	2.98611
21549	CST	South South	2012	3.63128	199	2.96875
21812	CST	South South	2012	2.7	188	3.82812
21550	CST	North Central	2012	3.7341	201	2.27941
21813	CST	South South	2012	2.92021	230	2.45536
21814	CST	North Central	2013	2.72376	184	2.63889
21552	CST	North Central	2012	2.51961	188	2.14286
21553	CST	South South	2012	4.00578	222	3.28125
21719	CST	South West	2012	2.69072	183	2.8125
2099	CBSS	South West	2012	3.65816	193	2.22222
2088	CBSS	South East	2012	3.68947	182	2.85714
2089	CBSS	South West	2012	4.54211	240	3.67188
2092	CBSS	South West	2012	4.26316	224	3.67188
2093	CBSS	South West	2012	3.72021	226	4.01786
2094	CBSS	North Central	2012	3.60622	220	2.56944
2095	CBSS	South West	2012	3.81865	212	3.125
2096	CBSS	South West	2012	3.31606	226	3.4375
5431	CBSS	South South	2012	3.18519	235	2.10938
2098	CBSS	South East	2012	3.57653	239	2.43056
2084	CBSS	South West	2012	3.83673	236	3.33333
2101	CBSS	South South	2013	2.40496	213	2.42188
2102	CBSS	South East	2013	2.39056	217	2.57812
2103	CBSS	South East	2012	3.08213	205	2.43056
2105	CBSS	South South	2013	3.76562	233	3.51562
2106	CBSS	South East	2012	4.05789	233	3.82812
2107	CBSS	South East	2012	2.52535	225	1.94853
2108	CBSS	South West	2012	3.14573	232	1.94444
2109	CBSS	South West	2012	2.85714	203	3.19444
2097	CBSS	South South	2012	3.04327	224	2.67857
5445	CBSS	South South	2012	3.87709	231	2.84722
6691	CLDS	South West	2012	3.08989	204	3.23864
5434	CBSS	North Central	2012	2.81726	237	2.8125
5435	CBSS	North Central	2012	3.80899	229	2.73438
[truncated: 414 more rows]
